# Supplementary material for: Th17-associated cytokines IL-17 and IL-23 in inflamed skin of Darier disease patients as potential therapeutic targets
Source: Nat Commun. 2023 Nov 17;14:7470. doi: 10.1038/s41467-023-43210-5 (PMC10656568; doi:10.1038/s41467-023-43210-5)
Supplement: Supplementary file 4 — Source Data [file 41467_2023_43210_MOESM4_ESM.xlsx]

## Sheet: Fig_1a
	label	grouping	count	label.count.total.per.facet	percent	sex
1	Cytotoxic T cells	Ctrl1	52	2962	0.0175557	f
2	Endothelial cells	Ctrl1	269	2962	0.090817	f
3	Epidermis	Ctrl1	1361	2962	0.459487	f
4	Fibroblasts	Ctrl1	544	2962	0.18366	f
5	Follicular epidermis	Ctrl1	19	2962	0.00641458	f
6	Lymphatic vessel cells	Ctrl1	45	2962	0.0151924	f
7	Macrophages and monocytes	Ctrl1	162	2962	0.0546928	f
8	Mast cells	Ctrl1	44	2962	0.0148548	f
9	Melanocytes	Ctrl1	40	2962	0.0135044	f
10	Schwann cells	Ctrl1	5	2962	0.00168805	f
11	Sebaceous glands	Ctrl1	309	2962	0.104321	f
12	Smooth muscle cells	Ctrl1	6	2962	0.00202566	f
13	T helper cells	Ctrl1	106	2962	0.0357866	f
14	Cytotoxic T cells	Ctrl2	34	2750	0.0123636	m
15	Endothelial cells	Ctrl2	301	2750	0.109455	m
16	Epidermis	Ctrl2	871	2750	0.316727	m
17	Fibroblasts	Ctrl2	883	2750	0.321091	m
18	Follicular epidermis	Ctrl2	89	2750	0.0323636	m
19	Lymphatic vessel cells	Ctrl2	43	2750	0.0156364	m
20	Macrophages and monocytes	Ctrl2	93	2750	0.0338182	m
21	Mast cells	Ctrl2	56	2750	0.0203636	m
22	Melanocytes	Ctrl2	64	2750	0.0232727	m
23	Schwann cells	Ctrl2	14	2750	0.00509091	m
24	Sebaceous glands	Ctrl2	216	2750	0.0785455	m
25	Smooth muscle cells	Ctrl2	16	2750	0.00581818	m
26	T helper cells	Ctrl2	70	2750	0.0254545	m
27	Cytotoxic T cells	Ctrl3	86	5705	0.0150745	m
28	Endothelial cells	Ctrl3	743	5705	0.130237	m
29	Epidermis	Ctrl3	2239	5705	0.392463	m
30	Fibroblasts	Ctrl3	1064	5705	0.186503	m
31	Follicular epidermis	Ctrl3	33	5705	0.0057844	m
32	Lymphatic vessel cells	Ctrl3	121	5705	0.0212095	m
33	Macrophages and monocytes	Ctrl3	245	5705	0.0429448	m
34	Mast cells	Ctrl3	257	5705	0.0450482	m
35	Melanocytes	Ctrl3	52	5705	0.00911481	m
36	Schwann cells	Ctrl3	13	5705	0.0022787	m
37	Sebaceous glands	Ctrl3	615	5705	0.1078	m
38	Smooth muscle cells	Ctrl3	39	5705	0.00683611	m
39	T helper cells	Ctrl3	198	5705	0.0347064	m
40	Cytotoxic T cells	DAR2	13	789	0.0164766	f
41	Endothelial cells	DAR2	288	789	0.365019	f
42	Epidermis	DAR2	196	789	0.248416	f
43	Fibroblasts	DAR2	126	789	0.159696	f
44	Follicular epidermis	DAR2	13	789	0.0164766	f
45	Lymphatic vessel cells	DAR2	14	789	0.017744	f
46	Macrophages and monocytes	DAR2	17	789	0.0215463	f
47	Mast cells	DAR2	1	789	0.00126743	f
48	Melanocytes	DAR2	1	789	0.00126743	f
49	Schwann cells	DAR2	10	789	0.0126743	f
50	Sebaceous glands	DAR2	18	789	0.0228137	f
51	Smooth muscle cells	DAR2	2	789	0.00253485	f
52	T helper cells	DAR2	90	789	0.114068	f
53	Cytotoxic T cells	DAR3	8	1023	0.00782014	m
54	Endothelial cells	DAR3	270	1023	0.26393	m
55	Epidermis	DAR3	308	1023	0.301075	m
56	Fibroblasts	DAR3	289	1023	0.282502	m
57	Follicular epidermis	DAR3	53	1023	0.0518084	m
58	Lymphatic vessel cells	DAR3	1	1023	0.000977517	m
59	Macrophages and monocytes	DAR3	8	1023	0.00782014	m
60	Mast cells	DAR3	2	1023	0.00195503	m
61	Melanocytes	DAR3	7	1023	0.00684262	m
62	Schwann cells	DAR3	13	1023	0.0127077	m
63	Sebaceous glands	DAR3	24	1023	0.0234604	m
64	Smooth muscle cells	DAR3	0	1023	0	m
65	T helper cells	DAR3	40	1023	0.0391007	m
66	Cytotoxic T cells	DAR4	7	1370	0.00510949	m
67	Endothelial cells	DAR4	576	1370	0.420438	m
68	Epidermis	DAR4	157	1370	0.114599	m
69	Fibroblasts	DAR4	407	1370	0.29708	m
70	Follicular epidermis	DAR4	27	1370	0.019708	m
71	Lymphatic vessel cells	DAR4	36	1370	0.0262774	m
72	Macrophages and monocytes	DAR4	25	1370	0.0182482	m
73	Mast cells	DAR4	18	1370	0.0131387	m
74	Melanocytes	DAR4	4	1370	0.00291971	m
75	Schwann cells	DAR4	14	1370	0.010219	m
76	Sebaceous glands	DAR4	60	1370	0.0437956	m
77	Smooth muscle cells	DAR4	6	1370	0.00437956	m
78	T helper cells	DAR4	33	1370	0.0240876	m
79	Cytotoxic T cells	DAR7	2	564	0.0035461	m
80	Endothelial cells	DAR7	255	564	0.452128	m
81	Epidermis	DAR7	99	564	0.175532	m
82	Fibroblasts	DAR7	160	564	0.283688	m
83	Follicular epidermis	DAR7	27	564	0.0478723	m
84	Lymphatic vessel cells	DAR7	6	564	0.0106383	m
85	Macrophages and monocytes	DAR7	5	564	0.00886525	m
86	Mast cells	DAR7	0	564	0	m
87	Melanocytes	DAR7	1	564	0.00177305	m
88	Schwann cells	DAR7	2	564	0.0035461	m
89	Sebaceous glands	DAR7	2	564	0.0035461	m
90	Smooth muscle cells	DAR7	5	564	0.00886525	m
91	T helper cells	DAR7	0	564	0	m
92	Cytotoxic T cells	Psor1	139	3248	0.0427956	f
93	Endothelial cells	Psor1	794	3248	0.244458	f
94	Epidermis	Psor1	543	3248	0.16718	f
95	Fibroblasts	Psor1	828	3248	0.254926	f
96	Follicular epidermis	Psor1	246	3248	0.0757389	f
97	Lymphatic vessel cells	Psor1	28	3248	0.00862069	f
98	Macrophages and monocytes	Psor1	175	3248	0.0538793	f
99	Mast cells	Psor1	58	3248	0.0178571	f
100	Melanocytes	Psor1	3	3248	0.000923645	f
101	Schwann cells	Psor1	19	3248	0.00584975	f
102	Sebaceous glands	Psor1	199	3248	0.0612685	f
103	Smooth muscle cells	Psor1	6	3248	0.00184729	f
104	T helper cells	Psor1	210	3248	0.0646552	f
105	Cytotoxic T cells	Psor2	63	4617	0.0136452	m
106	Endothelial cells	Psor2	424	4617	0.0918345	m
107	Epidermis	Psor2	2468	4617	0.534546	m
108	Fibroblasts	Psor2	980	4617	0.212259	m
109	Follicular epidermis	Psor2	74	4617	0.0160277	m
110	Lymphatic vessel cells	Psor2	61	4617	0.013212	m
111	Macrophages and monocytes	Psor2	99	4617	0.0214425	m
112	Mast cells	Psor2	90	4617	0.0194932	m
113	Melanocytes	Psor2	12	4617	0.00259909	m
114	Schwann cells	Psor2	10	4617	0.00216591	m
115	Sebaceous glands	Psor2	186	4617	0.0402859	m
116	Smooth muscle cells	Psor2	2	4617	0.000433182	m
117	T helper cells	Psor2	148	4617	0.0320554	m
118	Cytotoxic T cells	Psor3	84	4952	0.0169628	m
119	Endothelial cells	Psor3	716	4952	0.144588	m
120	Epidermis	Psor3	1712	4952	0.345719	m
121	Fibroblasts	Psor3	1372	4952	0.27706	m
122	Follicular epidermis	Psor3	35	4952	0.00706785	m
123	Lymphatic vessel cells	Psor3	79	4952	0.0159532	m
124	Macrophages and monocytes	Psor3	287	4952	0.0579564	m
125	Mast cells	Psor3	46	4952	0.00928918	m
126	Melanocytes	Psor3	10	4952	0.00201939	m
127	Schwann cells	Psor3	23	4952	0.00464459	m
128	Sebaceous glands	Psor3	358	4952	0.072294	m
129	Smooth muscle cells	Psor3	56	4952	0.0113086	m
130	T helper cells	Psor3	174	4952	0.0351373	m

## Sheet: Fig_1b
sex	f	m	f	m	f	f	m	m	m
Probe Name	DAR1	DAR4	DAR5	DAR7	DAR9	HC3	HC8	PSO1	PSO5
HLA-A	2367.34	1549.43	2120.08	1202.94	1526.62	1093.6	945.711	2165.95	2120.43
STAT3	2319.89	3018.67	1805.29	2254.46	2335.77	1481.51	1392.04	4148.86	5937.46
HLA-B	4484.73	4222.53	3871.62	3592	2458.54	2334.23	1867.2	5587.97	3354.32
CCL19	557.519	711.471	344.55	715.8	326.051	210.352	259.494	443.005	244.097
LTB4R	732.062	519.487	367.584	377.019	499.839	255.589	226.048	504.018	730.95
PTPRC_all	599.037	482.22	861.854	521.555	784.436	325.706	253.727	1432.47	702.785
ETS1	675.293	562.401	563.372	481.788	920.756	356.241	333.306	644.612	462.711
IL1RN	388.908	300.399	453.001	305.133	478.315	206.959	186.836	891.316	645.114
IL1R1	256.73	347.831	281.206	347.958	500.636	204.697	241.041	322.306	427.84
NOD2	172.001	379.451	304.24	327.31	255.898	184.341	159.156	324.959	545.865
CCL2	824.417	357.994	304.24	309.721	455.196	137.973	172.996	311.695	253.485
PTPN22	49.99	48.561	75.82	50.473	71.747	32.797	29.986	110.088	68.401
CD247	44.907	51.949	60.464	48.179	62.181	31.666	27.679	112.741	68.401
CLEC4E	55.921	56.466	71.981	51.238	87.691	26.011	34.599	104.783	64.377
GZMK	60.158	56.466	92.136	64.238	66.964	30.535	31.139	123.352	99.248
MME	64.394	63.242	62.384	66.533	70.153	35.059	31.139	94.172	24.141
CR1	37.281	48.561	85.418	62.709	169.802	28.273	20.76	100.804	33.53
KLRB1	55.074	32.75	112.291	44.355	85.299	26.011	25.373	86.214	68.401
TNFRSF10C	53.38	24.845	74.86	45.885	114.796	29.404	21.913	49.075	41.577
CSF3R	101.675	41.785	110.371	36.708	64.573	28.273	20.76	95.498	52.307
IKZF3	30.503	51.949	38.39	31.354	36.671	13.571	18.453	53.055	33.53
ZAP70	36.434	65.501	38.39	45.12	43.048	18.095	24.219	59.686	52.307
IL2RA	39.823	47.431	40.309	36.708	80.516	22.618	26.526	55.707	61.695
LILRB3	34.739	41.785	43.189	26.001	59.789	21.488	24.219	63.665	18.777
GNLY	60.158	57.595	55.665	73.415	62.978	16.964	19.606	104.783	46.942
GBP5	49.143	66.63	86.377	34.413	30.293	21.488	14.993	155.184	123.39
CD27	54.227	54.207	94.055	32.119	35.076	28.273	20.76	62.339	57.671
LILRB1	38.976	28.233	61.424	31.354	35.076	18.095	21.913	84.887	25.483
CD244	40.67	30.492	53.746	32.884	31.888	19.226	23.066	70.297	29.506
TIGIT	35.586	39.526	47.987	30.59	45.44	22.618	18.453	46.423	64.377
MS4A1	24.572	38.397	34.551	19.883	26.307	14.702	16.146	31.833	29.506
KLRD1	27.113	32.75	39.35	22.178	24.713	18.095	16.146	43.77	29.506
LAG3	38.976	38.397	39.35	31.354	26.307	16.964	17.3	55.707	48.283
IL18RAP	37.281	21.457	35.511	17.589	42.251	11.309	12.686	30.506	22.8
TNFRSF8	25.419	19.198	28.792	16.06	19.93	14.702	13.84	15.916	21.459
KLRC3	25.419	32.75	48.947	29.06	18.335	9.047	12.686	42.444	34.871
CCL3	26.266	11.293	67.182	10.706	15.944	5.655	6.92	96.824	33.53
IL3	11.015	10.164	6.718	9.942	10.363	16.964	13.84	17.243	9.388
CCL20	48.296	29.362	58.545	212.599	55.803	19.226	21.913	120.699	140.825
CCL5	110.995	70.018	127.646	71.886	75.733	24.88	32.293	143.247	120.707
ITGAL	62.7	68.889	99.814	67.297	55.006	24.88	32.293	120.699	54.989
CTLA4_all	74.562	84.699	37.43	35.178	43.846	22.618	25.373	78.255	80.472
KLRK1	82.187	100.509	80.619	83.357	78.922	40.713	34.599	145.9	96.566
SELE	150.818	84.699	50.867	56.591	173.788	28.273	21.913	122.025	64.377
ITGAX	126.247	51.949	138.204	53.532	101.243	38.451	40.366	190.996	105.954
LILRB2	83.882	70.018	100.774	55.062	86.894	41.844	51.899	183.038	77.789
CD28	55.074	56.466	95.975	55.062	71.747	32.797	40.366	123.352	108.637
CD96	43.212	63.242	64.303	66.533	44.643	35.059	38.059	98.151	93.883
CD3D	67.783	57.595	94.055	94.828	79.719	35.059	43.826	156.511	122.049
IRAK2	142.345	97.122	95.975	98.652	156.25	58.808	43.826	165.795	187.767
KCNJ2	107.606	132.13	158.358	110.123	112.404	56.546	51.899	206.913	177.037
GZMA	99.133	71.147	182.352	91.769	130.739	50.892	59.972	248.03	166.308
EGR2	40.67	47.431	47.987	88.71	33.482	99.521	104.951	21.222	28.165
RORC	33.892	57.595	28.792	55.062	23.916	82.557	119.944	27.854	18.777
GATA3	24.572	55.337	41.269	28.296	28.699	63.332	55.359	35.812	29.506
LIF	38.128	24.845	30.712	24.472	28.699	76.903	63.432	29.18	21.459
ICOSLG	86.424	132.13	80.619	117.006	78.922	142.496	162.616	59.686	76.448
CD1A	27.961	66.63	32.631	84.887	16.741	148.151	198.369	41.117	85.836
CXCR4	246.562	208.924	281.206	253.895	283.003	81.427	64.585	405.867	289.698
CSF2RB	233.853	256.356	228.42	131.536	129.942	84.819	73.812	275.883	170.331
CD45R0	162.68	168.269	298.482	211.834	236.766	119.878	94.571	370.055	162.284
ITGB2	158.444	162.622	235.138	170.538	231.983	106.307	98.031	376.687	174.355
FCGR2A	149.971	181.821	204.426	179.715	359.533	93.867	83.038	383.319	174.355
CXCR2	110.995	188.596	268.729	285.249	269.451	88.212	107.257	267.925	509.653
CFB	165.222	166.01	200.587	247.012	204.878	91.605	100.338	405.867	272.262
PTAFR	119.468	153.588	135.324	154.478	168.207	68.986	61.125	245.377	248.121
TNFRSF1B	147.429	169.398	117.089	113.947	153.858	76.903	65.738	196.302	99.248
GBP1	181.321	173.915	238.977	110.888	102.838	85.95	86.498	510.65	443.935
ICAM1	166.917	93.734	183.312	160.596	207.27	88.212	89.958	360.771	221.297
IRF1	143.193	118.579	200.587	103.24	98.055	83.688	77.272	277.21	249.462
CD53	127.094	100.509	341.67	157.537	275.828	78.034	86.498	348.833	173.014
LCP2	184.71	112.932	338.791	169.773	216.039	99.521	81.885	482.796	282.992
IL7R	102.523	219.088	178.513	158.302	370.694	32.797	34.599	275.883	135.46
IFNAR2	305.873	239.416	299.441	198.833	307.716	142.496	125.71	291.8	281.65
CASP8	208.434	254.097	200.587	208.775	248.724	136.842	125.71	190.996	339.322
PML	276.218	239.416	251.454	134.595	161.033	110.831	113.024	348.833	320.545
CXCL1	221.144	262.002	331.113	157.537	410.554	100.652	72.658	891.316	1433.73
FCGR3A/B	345.696	256.356	326.314	461.905	856.184	46.368	72.658	746.742	320.545
TNFSF10	710.879	731.799	993.339	708.152	596.299	490.821	405.964	1002.73	1174.88
TAPBP	810.86	779.231	720.771	578.146	509.405	439.929	416.344	921.822	879.823
FCER1A	350.78	341.055	598.883	336.487	208.864	653.674	731.196	374.034	533.795
IFI16	1250.61	884.258	1620.06	875.631	1489.95	564.331	551.28	1741.52	2571.07
PECAM1	1074.37	861.671	1068.2	1022.46	1295.44	631.056	628.552	1148.63	468.076
ITGA6	1360.75	875.223	1798.57	906.986	1867.82	769.028	678.144	1073.03	768.503
IL8	4035.66	22.586	5722.02	24.472	1478.79	12.44	11.533	8569.63	5421.1
DEFB4A	964.22	577.082	6555.08	2045.69	582.747	66.725	23.066	73492.4	84625.2
GAPDH	10311.6	7393.66	12362.5	10083.9	14160.5	6515.25	6876.01	14173.5	11386.7
LGALS3	2357.17	3084.17	2318.75	3553.76	2615.59	6638.52	7209.32	2967.07	1991.67
S100A8	40326.9	17542.9	61603.4	32296.6	62583.5	1829.84	1012.6	149624	215624

## Sheet: Fig_1c
Biocarta pathway name	No of genes in Nanostring panel	normalized enrichment score	FDR
			q-value
Cytokines and inflammatory response	21	2.1	0.05
Local acute inflammatory response	15	2.05	0.07
Adhesion and diapedesis of granulocytes	13	2.03	0.074
IL-17 signaling	12	1.98	0.124
Cytokine network	17	1.86	0.193
Cytotoxic T lymphocytes	11	1.84	0.196
Regulation of hematopoiesis by cytokines	12	1.81	0.18
NFkB activation by nontypeable Hemophilus influenzae	14	1.75	0.196
T helper cells	10	1.71	0.225
Adhesion and diapedesis of lymphocytes	12	1.71	0.207
T cytotoxic cells	10	1.68	0.219
Free radical induced apoptosis	4	1.66	0.216
Adhesion molecules on lymphocytes	9	1.61	0.217
HIV induced T cell apoptosis	7	1.62	0.221
Co-stimulatory signal during T-cell activation	13	1.6	0.212
Monocytes and its surface molecules	10	1.56	0.226

## Sheet: Fig_1d
	Healthy Skin controls															DAR#1-9												Positive Control
sex	f	f	f	f	m	m	f	m	anonymous	m	f					f	m	m	f	m	f							m	m	m	m	m	m	m
	HC1	HC2	HC3	HC4	HC5	HC6	HC7	HC8	HC9	HC10	HC11	MEAN	SD			DAR1	DAR2	DAR4	DAR5	DAR7	DAR9	MEAN	SD					PSO1	PSO5	PSO2	PSO3	PSO6	PSO7	PSO8	MEAN	SD
IL17A	0.068	1.8245	0.7787	1.8564	0.1319	0.0139	1.8266	0.4728	0.0101	2.7751	1.2419	0.999991	0.959553			4.0736	113.046	104.213	127.213	188.825	12.1897	91.5933	71.1434					339.414	602.93	19.3439	2.4	187.297	48.0296	88.8	184.031	218.825
IL23A	0.65843	outlier	3.22604	outlier	2.39899	0.14323	0.5691	0.00041	0.00379	not analyzed	not analyzed	0.999999	1.28714			12.3334	0.0302	0.0049	0.1506	0.3832	0.28233	2.19744	4.96771					0.2175	0.7134	0.0021	0.0079	0.2017	1.9231	0.1877	0.464771	0.685377
IL12B	0.79	1	0.91	2.18	0.15	0.02	2.14	0	1.8	not analyzed	not analyzed	0.998889	0.870854			4.7829	2.0233	0.8231	4.7314	64.7661	2.00809	13.1891	25.3179					164.796	118.663	17.3603	16.6198	62.1384	56.3918	53.9432	69.9876	53.9747
IFNG	0.39	0.27	0.25	0.59	0.04	6.44	0.58	0.05	0.39	not analyzed	not analyzed	1	2.04945			2.7795	0.3308	0.1613	4.1723	116.289	15.942	23.2792	45.937					625.259	531.099	6.1874	2.06	338.05	96.6318	85.893	240.74	257.669
TNFA	2.32	0.02	0.59	outlier	0.27	3.38	0.04	0.03	1.35	not analyzed	not analyzed	1	1.25659			43.4146	0.0286	0.3769	0.2112	1.6016	0.75322	7.73102	17.4902					1.365	1.0473	1.3542	1.1814	0.7415	5.62469	1.247	1.79444	1.70252
IL12A	1.3	0.18	0.17	0.4	0.03	outlier	0.39	0.71	4.82	not analyzed	not analyzed	1	1.59467			60.4104	0.8322	2.1791	7.8165	74.6792	10.5616	26.0798	32.6299					11.6815	12.3466	0.2028	0.0765	6.5208	82.1833	0.6331	16.2349	29.5549
IL4	0.01	2.86	0.07	0.03	0.01	0.07	0.17	0.01	0.01	5.74	2.03	1.00091	1.85116			0.6631	0.0682	0.0006	0.1579	2.04	1.70872	0.773087	0.890464					2.0706	4.4021	0.074	0.0438	5.5622	0.3255	9.6293	3.15821	3.59677
IL13	0.1	0.35	1.12	0.43	0.19	0.02	2.63	0.36	0.01	4	1.79	1	1.29842			5.8667	3.4032	0.0096	0.0958	2.2586	0.6933	2.05453	2.29192					0.3303	107.697	1.1232	0.42	158.08	256.8	3.51	75.423	102.248

## Sheet: Fig_1e
	HC (N=6)									DD (N=3)
sex	f	f	f	m	f	f				m	m	f
							mean	sd					mean	sd
IL17A	0.00601563	0.011875	0.0103125	0.0115625	0.0090625	0.00484375	0.00894531	0.00292307		0.0409375	0.020625	0.0214063	0.0276563	0.0115085
IL17F	0.009	0.009	0.009	0.009	0.009	0.009	0.009	0		0.009	0.009	0.0290625	0.0156875	0.0115831
IL22	0.01	0.009	0.02375	0.009	0.009	0.009	0.011625	0.00595347		0.078438	0.009	0.024844	0.0374273	0.0363891

## Sheet: Fig_2a
	IL17A.F	ident	group
Ctrl.Psoriasis_Ctrl3_10x_GACATCAAGAGCAAGA	1.37096e-05	Macrophages and monocytes	Ctrl
Ctrl.Psoriasis_Ctrl3_10x_TGGCGTGAGCTCCATA	-5.64698e-06	Macrophages and monocytes	Ctrl
Ctrl.Psoriasis_Ctrl2_10x_CTTCAATTCATTGCCC	3.63128e-06	Macrophages and monocytes	Ctrl
Ctrl.Psoriasis_Ctrl2_10x_AGATGAATCTCCGCAT	6.32863e-06	Macrophages and monocytes	Ctrl
Ctrl.Psoriasis_Ctrl3_10x_TTTGACTCATGTGCCG	4.04268e-06	Macrophages and monocytes	Ctrl
Ctrl.Psoriasis_Ctrl2_10x_GGTGAAGGTAACATGA	-1.06125e-06	Macrophages and monocytes	Ctrl
Ctrl.Psoriasis_Ctrl1_10x_GGGATCCGTACAGAGC	1.51152e-05	Macrophages and monocytes	Ctrl
Ctrl.Psoriasis_Ctrl1_10x_CATTTCACAGCATCTA	-9.4659e-07	Macrophages and monocytes	Ctrl
Ctrl.Psoriasis_Ctrl3_10x_TTCTTGAGTCGGCCTA	2.01842e-05	Macrophages and monocytes	Ctrl
Ctrl.Psoriasis_Ctrl1_10x_TCAAGCATCGAGGCAA	-6.27141e-07	Macrophages and monocytes	Ctrl
Ctrl.Psoriasis_Ctrl1_10x_CATCAAGTCTATACTC	1.30487e-05	Macrophages and monocytes	Ctrl
Ctrl.Psoriasis_Ctrl2_10x_GTGCAGCGTACGCTAT	2.28665e-05	Macrophages and monocytes	Ctrl
Ctrl.Psoriasis_Ctrl1_10x_ACTGTGAGTTCGGCTG	-1.38886e-05	Macrophages and monocytes	Ctrl
Ctrl.Psoriasis_Ctrl2_10x_GGTAGAGTCCCATACC	-2.78789e-06	Macrophages and monocytes	Ctrl
Ctrl.Psoriasis_Ctrl1_10x_AACAACCTCGCCCAGA	-1.33321e-06	Macrophages and monocytes	Ctrl
Ctrl.Psoriasis_Ctrl2_10x_GGCTTGGTCCGACATA	6.3595e-06	Macrophages and monocytes	Ctrl
Ctrl.Psoriasis_Ctrl3_10x_TTACCGCCAGCGTAGA	-2.84253e-06	Macrophages and monocytes	Ctrl
Ctrl.Psoriasis_Ctrl2_10x_AGTACTGGTCCTTAAG	-2.65646e-05	Macrophages and monocytes	Ctrl
Ctrl.Psoriasis_Ctrl1_10x_GTCAAGTTCTTCTGTA	-2.44047e-05	Macrophages and monocytes	Ctrl
Ctrl.Psoriasis_Ctrl3_10x_GTCAAGTGTCTTACAG	1.32011e-05	Macrophages and monocytes	Ctrl
Ctrl.Psoriasis_Ctrl3_10x_TCGAAGTAGCGAGTAC	-3.06639e-06	Macrophages and monocytes	Ctrl
Ctrl.Psoriasis_Ctrl2_10x_GCATCTCCATTCGGGC	-1.78131e-05	Macrophages and monocytes	Ctrl
Ctrl.Psoriasis_Ctrl1_10x_CACTGTCCATCTGCGG	-1.71917e-06	Macrophages and monocytes	Ctrl
Ctrl.Psoriasis_Ctrl3_10x_ACTACGATCAGGAAGC	1.21467e-05	Macrophages and monocytes	Ctrl
Ctrl.Psoriasis_Ctrl2_10x_TGACAGTAGGGATCTG	1.89519e-05	Macrophages and monocytes	Ctrl
Ctrl.Psoriasis_Ctrl2_10x_AGGGTCCAGGGTTAAT	-4.30469e-06	Macrophages and monocytes	Ctrl
Ctrl.Psoriasis_Ctrl2_10x_TTCTGTAGTGGGCTTC	-2.57269e-06	Macrophages and monocytes	Ctrl
Ctrl.Psoriasis_Ctrl3_10x_GAACACTGTAAGACCG	-1.76316e-05	Macrophages and monocytes	Ctrl
Ctrl.Psoriasis_Ctrl1_10x_TCATGAGGTTAGGACG	4.60097e-06	Macrophages and monocytes	Ctrl
Ctrl.Psoriasis_Ctrl3_10x_ATGAGTCGTTCTCAGA	-6.39995e-06	Macrophages and monocytes	Ctrl
Ctrl.Psoriasis_Ctrl3_10x_TTACGTTTCTGTACAG	4.5545e-06	Macrophages and monocytes	Ctrl
Ctrl.Psoriasis_Ctrl3_10x_CGCGTGAAGATAGCTA	7.04837e-06	Macrophages and monocytes	Ctrl
Ctrl.Psoriasis_Ctrl1_10x_CTACATTAGAAACTGT	1.0351e-05	Macrophages and monocytes	Ctrl
Ctrl.Psoriasis_Ctrl3_10x_CTAAGTGGTATCGTAC	-6.08926e-06	Macrophages and monocytes	Ctrl
Ctrl.Psoriasis_Ctrl3_10x_TCTTAGTGTTAAGCAA	5.04955e-06	Macrophages and monocytes	Ctrl
Ctrl.Psoriasis_Ctrl3_10x_TGTCAGAAGACGGTTG	-1.71701e-05	Macrophages and monocytes	Ctrl
Ctrl.Psoriasis_Ctrl1_10x_GTCTTTACAAAGTATG	-7.84459e-06	Macrophages and monocytes	Ctrl
Ctrl.Psoriasis_Ctrl1_10x_TCATGGAGTCAGTCCG	-8.50908e-06	Macrophages and monocytes	Ctrl
Ctrl.Psoriasis_Ctrl1_10x_ATCATTCCAAGGTCAG	-2.41421e-05	Macrophages and monocytes	Ctrl
Ctrl.Psoriasis_Ctrl3_10x_ATAGGCTAGTGATTCC	3.61226e-07	Macrophages and monocytes	Ctrl
Ctrl.Psoriasis_Ctrl2_10x_ACGGGTCGTGACCGAA	2.05999e-06	Macrophages and monocytes	Ctrl
Ctrl.Psoriasis_Ctrl3_10x_CGTGATAGTGACTCGC	-3.61057e-06	Macrophages and monocytes	Ctrl
Ctrl.Psoriasis_Ctrl1_10x_TTCAGGAAGACCTCCG	7.58163e-06	Macrophages and monocytes	Ctrl
Ctrl.Psoriasis_Ctrl3_10x_CTCATTAAGTCTAACC	-7.26705e-06	Macrophages and monocytes	Ctrl
Ctrl.Psoriasis_Ctrl3_10x_CACTGGGAGGTCACAG	-1.36828e-05	Macrophages and monocytes	Ctrl
Ctrl.Psoriasis_Ctrl1_10x_ATCCCTGAGGCGTCCT	4.32818e-06	Macrophages and monocytes	Ctrl
Ctrl.Psoriasis_Ctrl2_10x_TCGCACTGTTGTTGAC	-8.11393e-06	Macrophages and monocytes	Ctrl
Ctrl.Psoriasis_Ctrl1_10x_CGCGTGAAGAAGTCAT	1.4441e-05	Macrophages and monocytes	Ctrl
Ctrl.Psoriasis_Ctrl3_10x_ACCTACCAGCGCGTTC	-4.31446e-06	Macrophages and monocytes	Ctrl
Ctrl.Psoriasis_Ctrl2_10x_CACTAAGAGTGCGACA	6.55648e-06	Macrophages and monocytes	Ctrl
Ctrl.Psoriasis_Ctrl3_10x_GCCGTGAGTACGATGG	3.21925e-06	Macrophages and monocytes	Ctrl
Ctrl.Psoriasis_Ctrl3_10x_GTAATCGCAGACAATA	-7.83839e-06	Macrophages and monocytes	Ctrl
Ctrl.Psoriasis_Ctrl3_10x_ATGCATGTCTCGCAGG	1.57573e-05	Macrophages and monocytes	Ctrl
Ctrl.Psoriasis_Ctrl3_10x_TGCTTGCAGCACTCCG	6.42899e-06	Macrophages and monocytes	Ctrl
Ctrl.Psoriasis_Ctrl2_10x_CTGATCCTCATCACTT	8.97606e-07	Macrophages and monocytes	Ctrl
Ctrl.Psoriasis_Ctrl3_10x_AAGAACAGTGCATGTT	2.76551e-06	Macrophages and monocytes	Ctrl
Ctrl.Psoriasis_Ctrl3_10x_CTCTGGTTCATCGTAG	6.79289e-06	Macrophages and monocytes	Ctrl
Ctrl.Psoriasis_Ctrl3_10x_TTCTGTATCCATTCAT	8.98329e-07	Macrophages and monocytes	Ctrl
Ctrl.Psoriasis_Ctrl3_10x_GTACAACTCTCCAAGA	-2.99309e-05	Macrophages and monocytes	Ctrl
Ctrl.Psoriasis_Ctrl1_10x_TTACCATGTGAGGATC	2.84883e-06	Macrophages and monocytes	Ctrl
Ctrl.Psoriasis_Ctrl3_10x_ACTATGGAGCTCAGAG	-3.67235e-06	Macrophages and monocytes	Ctrl
Ctrl.Psoriasis_Ctrl1_10x_TGAGTCATCGGCTATA	1.85231e-06	Macrophages and monocytes	Ctrl
Ctrl.Psoriasis_Ctrl2_10x_GTCCACTGTGACGTCC	5.81824e-06	Macrophages and monocytes	Ctrl
Ctrl.Psoriasis_Ctrl3_10x_ATCGTCCCATATGGCT	1.39974e-05	Macrophages and monocytes	Ctrl
Ctrl.Psoriasis_Ctrl3_10x_CTACAGAAGTCATGAA	-7.27292e-06	Macrophages and monocytes	Ctrl
Ctrl.Psoriasis_Ctrl3_10x_TGCGGGTGTCCGGTGT	1.30254e-05	Macrophages and monocytes	Ctrl
Ctrl.Psoriasis_Ctrl2_10x_TGGATCATCATTCACT	3.35848e-06	Macrophages and monocytes	Ctrl
Ctrl.Psoriasis_Ctrl1_10x_TGTAGACGTACCGGAA	1.03851e-05	Macrophages and monocytes	Ctrl
Ctrl.Psoriasis_Ctrl2_10x_GTTCTATAGCGCTGAA	9.20729e-06	Macrophages and monocytes	Ctrl
Ctrl.Psoriasis_Ctrl3_10x_TTGTTTGCATGGTACT	7.20878e-06	Macrophages and monocytes	Ctrl
Ctrl.Psoriasis_Ctrl3_10x_TAGAGTCTCCACAGGC	-1.04312e-05	Macrophages and monocytes	Ctrl
Ctrl.Psoriasis_Ctrl2_10x_TGCGGCACACAGCCTG	-9.01864e-07	Macrophages and monocytes	Ctrl
Ctrl.Psoriasis_Ctrl3_10x_ATACCGAAGCTCCACG	6.23518e-06	Macrophages and monocytes	Ctrl
Ctrl.Psoriasis_Ctrl3_10x_TCCATCGTCTACCTTA	-9.53523e-06	Macrophages and monocytes	Ctrl
Ctrl.Psoriasis_Ctrl3_10x_ATTCAGGAGGTAAGTT	-5.42829e-06	Macrophages and monocytes	Ctrl
Ctrl.Psoriasis_Ctrl3_10x_TGAGGTTGTTACGATC	5.80996e-06	Macrophages and monocytes	Ctrl
Ctrl.Psoriasis_Ctrl3_10x_ATCCGTCAGACAACTA	7.68179e-06	Macrophages and monocytes	Ctrl
Ctrl.Psoriasis_Ctrl1_10x_CAGGGCTTCAAGAAAC	4.63768e-06	Macrophages and monocytes	Ctrl
Ctrl.Psoriasis_Ctrl3_10x_TGTGCGGAGCGCAATG	-8.85776e-06	Macrophages and monocytes	Ctrl
Ctrl.Psoriasis_Ctrl2_10x_GTGTTAGCACTACCCT	-1.09978e-05	Macrophages and monocytes	Ctrl
Ctrl.Psoriasis_Ctrl3_10x_GAATAGAGTAGAGATT	1.51271e-05	Macrophages and monocytes	Ctrl
Ctrl.Psoriasis_Ctrl2_10x_TACACCCAGCCGCTTG	2.57921e-06	Macrophages and monocytes	Ctrl
Ctrl.Psoriasis_Ctrl3_10x_TGTTCATCACTGCACG	8.84402e-07	Macrophages and monocytes	Ctrl
Ctrl.Psoriasis_Ctrl2_10x_TACCGGGTCGAAACAA	-1.20897e-06	Macrophages and monocytes	Ctrl
Ctrl.Psoriasis_Ctrl1_10x_CCTCCAATCACTCGAA	-1.19433e-05	Macrophages and monocytes	Ctrl
Ctrl.Psoriasis_Ctrl1_10x_CGATCGGCAATCGCGC	6.11997e-06	Macrophages and monocytes	Ctrl
Ctrl.Psoriasis_Ctrl3_10x_AGGCTGCCACTAGGTT	-2.1714e-06	Macrophages and monocytes	Ctrl
Ctrl.Psoriasis_Ctrl2_10x_TTTACGTGTTAGAAAC	-1.82757e-06	Macrophages and monocytes	Ctrl
Ctrl.Psoriasis_Ctrl2_10x_TTACGTTGTTCGGGTC	9.33346e-06	Macrophages and monocytes	Ctrl
Ctrl.Psoriasis_Ctrl3_10x_TCCTTTCTCGAGCCTG	8.21773e-06	Macrophages and monocytes	Ctrl
Ctrl.Psoriasis_Ctrl3_10x_GTCCTCATCCTGGCTT	1.39212e-05	Macrophages and monocytes	Ctrl
Ctrl.Psoriasis_Ctrl3_10x_TCCCACATCACCGCTT	-4.76174e-06	Macrophages and monocytes	Ctrl
Ctrl.Psoriasis_Ctrl3_10x_TACTTACGTAATGCTC	6.50349e-06	Macrophages and monocytes	Ctrl
Ctrl.Psoriasis_Ctrl3_10x_TGGATCATCTCGTCAC	1.39111e-05	Macrophages and monocytes	Ctrl
Ctrl.Psoriasis_Ctrl2_10x_CCACAAAGTCTTTATC	-1.11079e-05	Macrophages and monocytes	Ctrl
Ctrl.Psoriasis_Ctrl3_10x_ATACCTTGTGCAACAG	-8.60793e-06	Macrophages and monocytes	Ctrl
Ctrl.Psoriasis_Ctrl1_10x_TGCAGTATCCCAGGCA	-1.13174e-05	Macrophages and monocytes	Ctrl
Ctrl.Psoriasis_Ctrl3_10x_TGATGGTGTACCTATG	-1.45921e-05	Macrophages and monocytes	Ctrl
Ctrl.Psoriasis_Ctrl3_10x_GCCCAGACAGGTCCCA	7.99826e-07	Macrophages and monocytes	Ctrl
Ctrl.Psoriasis_Ctrl3_10x_GGCACGTAGGTACATA	6.53204e-06	Macrophages and monocytes	Ctrl
Ctrl.Psoriasis_Ctrl3_10x_GTGTCCTTCTCGTGAA	1.20097e-05	Macrophages and monocytes	Ctrl
Ctrl.Psoriasis_Ctrl3_10x_CCTCAGTTCAAGAGGC	1.04475e-05	Macrophages and monocytes	Ctrl
Ctrl.Psoriasis_Ctrl2_10x_GTAGGTTCAGACAATA	-1.00321e-05	Macrophages and monocytes	Ctrl
Ctrl.Psoriasis_Ctrl3_10x_GGGCCATTCGGCTGAC	1.84848e-05	Macrophages and monocytes	Ctrl
Ctrl.Psoriasis_Ctrl1_10x_TTGCATTGTACGATTC	-6.66773e-06	Macrophages and monocytes	Ctrl
Ctrl.Psoriasis_Ctrl1_10x_CGAAGTTTCGACGCTG	1.05514e-06	Macrophages and monocytes	Ctrl
Ctrl.Psoriasis_Ctrl3_10x_TACGCTCTCAAGTCTG	-4.22256e-06	Macrophages and monocytes	Ctrl
Ctrl.Psoriasis_Ctrl3_10x_TGTGATGGTTACCGTA	-1.2235e-06	Macrophages and monocytes	Ctrl
Ctrl.Psoriasis_Ctrl2_10x_GTAACCACACAACATC	1.88193e-06	Macrophages and monocytes	Ctrl
Ctrl.Psoriasis_Ctrl2_10x_AACGTCATCTGCTAGA	1.19161e-06	Macrophages and monocytes	Ctrl
Ctrl.Psoriasis_Ctrl1_10x_GGGTCACTCCCGTGAG	-2.50926e-07	Macrophages and monocytes	Ctrl
Ctrl.Psoriasis_Ctrl3_10x_CCGCAAGAGATTCGCT	1.08073e-06	Macrophages and monocytes	Ctrl
Ctrl.Psoriasis_Ctrl2_10x_CCCGGAACATCTGCGG	-4.85435e-06	Macrophages and monocytes	Ctrl
Ctrl.Psoriasis_Ctrl2_10x_ATACCGAGTACAGTCT	-5.04217e-06	Macrophages and monocytes	Ctrl
Ctrl.Psoriasis_Ctrl3_10x_TCACATTTCCACGGAC	-1.6611e-05	Macrophages and monocytes	Ctrl
Ctrl.Psoriasis_Ctrl2_10x_AGCGCTGTCCAGCTCT	-3.82334e-06	Macrophages and monocytes	Ctrl
Ctrl.Psoriasis_Ctrl3_10x_GTAGATCGTCCAAGAG	-5.1265e-06	Macrophages and monocytes	Ctrl
Ctrl.Psoriasis_Ctrl3_10x_TTGGGCGAGAGGGTGG	2.70189e-05	Macrophages and monocytes	Ctrl
Ctrl.Psoriasis_Ctrl1_10x_GGATCTAAGCCTGTCG	-1.36212e-05	Macrophages and monocytes	Ctrl
Ctrl.Psoriasis_Ctrl3_10x_CGTGCTTCACGCTGTG	1.37256e-06	Macrophages and monocytes	Ctrl
Ctrl.Psoriasis_Ctrl1_10x_TTCTGTAGTATCGGTT	-1.49363e-05	Macrophages and monocytes	Ctrl
Ctrl.Psoriasis_Ctrl1_10x_GGTAATCAGGGTTAAT	-1.47044e-05	Macrophages and monocytes	Ctrl
Ctrl.Psoriasis_Ctrl3_10x_GTGTCCTCACACTTAG	1.24702e-06	Macrophages and monocytes	Ctrl
Ctrl.Psoriasis_Ctrl2_10x_AGAGCCCGTTCGGGTC	-9.96639e-06	Epidermis	Ctrl
Ctrl.Psoriasis_Ctrl2_10x_GTGACGCCAGAGAGGG	-1.82261e-08	Macrophages and monocytes	Ctrl
Ctrl.Psoriasis_Ctrl1_10x_GAACGTTTCGAACGGA	-4.28259e-06	Macrophages and monocytes	Ctrl
Ctrl.Psoriasis_Ctrl1_10x_CGTAAGTGTGCAGTGA	-6.13672e-06	Macrophages and monocytes	Ctrl
Ctrl.Psoriasis_Ctrl3_10x_GGGTATTCACCCTTAC	-2.02468e-05	Macrophages and monocytes	Ctrl
Ctrl.Psoriasis_Ctrl1_10x_CTCATCGGTATCTCTT	-1.22475e-05	Macrophages and monocytes	Ctrl
Ctrl.Psoriasis_Ctrl2_10x_GATCAGTCAAGGCCTC	1.79516e-06	Macrophages and monocytes	Ctrl
Ctrl.Psoriasis_Ctrl3_10x_AGGGCCTCAAACACCT	5.67621e-06	Macrophages and monocytes	Ctrl
Ctrl.Psoriasis_Ctrl1_10x_ATAGAGAAGCCGATCC	-4.92877e-06	Mast cells	Ctrl
Ctrl.Psoriasis_Ctrl3_10x_TTGGGATTCTCATAGG	6.28841e-10	Macrophages and monocytes	Ctrl
Ctrl.Psoriasis_Ctrl2_10x_GACGTTACATGCCGGT	1.12289e-05	Macrophages and monocytes	Ctrl
Ctrl.Psoriasis_Ctrl1_10x_CTATAGGCACTGTTCC	1.43986e-05	Macrophages and monocytes	Ctrl
Ctrl.Psoriasis_Ctrl3_10x_CTGTGAACAGTCAACT	-1.09711e-05	Macrophages and monocytes	Ctrl
Ctrl.Psoriasis_Ctrl1_10x_CGAATTGTCCAAACCA	-1.1732e-06	Macrophages and monocytes	Ctrl
Ctrl.Psoriasis_Ctrl2_10x_CTTCTAAGTTGCGTAT	1.2015e-05	Macrophages and monocytes	Ctrl
Ctrl.Psoriasis_Ctrl3_10x_GCTACAAAGTAGCATA	-4.6973e-06	Macrophages and monocytes	Ctrl
Ctrl.Psoriasis_Ctrl3_10x_TCGAACATCGTAGAGG	-5.24695e-07	Macrophages and monocytes	Ctrl
Ctrl.Psoriasis_Ctrl1_10x_CGTGATATCCCAATAG	-8.61073e-07	Macrophages and monocytes	Ctrl
Ctrl.Psoriasis_Ctrl3_10x_GGAATGGGTACAGCGA	-8.87679e-06	Macrophages and monocytes	Ctrl
Ctrl.Psoriasis_Ctrl3_10x_CTTCTCTGTAGAGATT	-4.44684e-06	T helper cells	Ctrl
Ctrl.Psoriasis_Ctrl1_10x_TCATTCACACACACTA	-2.94449e-07	Macrophages and monocytes	Ctrl
Ctrl.Psoriasis_Ctrl3_10x_AGTGCCGAGTAAATGC	-4.13869e-06	Macrophages and monocytes	Ctrl
Ctrl.Psoriasis_Ctrl2_10x_GGATGTTGTAACATAG	1.11339e-05	Macrophages and monocytes	Ctrl
Ctrl.Psoriasis_Ctrl3_10x_CATGGTAGTCTCGACG	-4.80993e-06	Macrophages and monocytes	Ctrl
Ctrl.Psoriasis_Ctrl3_10x_TCAATCTCAAGCCCAC	-4.33169e-06	Macrophages and monocytes	Ctrl
Ctrl.Psoriasis_Ctrl3_10x_ATTTCACGTGAATGAT	6.96863e-06	Macrophages and monocytes	Ctrl
Ctrl.Psoriasis_Ctrl1_10x_CACGAATTCAAACGAA	-1.05637e-05	Macrophages and monocytes	Ctrl
Ctrl.Psoriasis_Ctrl3_10x_CTGTATTCATGCAGCC	-4.06985e-07	Macrophages and monocytes	Ctrl
Ctrl.Psoriasis_Ctrl3_10x_GCCCGAATCTGCGGAC	-1.55154e-05	Macrophages and monocytes	Ctrl
Ctrl.Psoriasis_Ctrl3_10x_CGTGTCTGTAGATCCT	1.16717e-05	Macrophages and monocytes	Ctrl
Ctrl.Psoriasis_Ctrl1_10x_TCTCTGGGTTGCATCA	-2.73646e-06	Macrophages and monocytes	Ctrl
Ctrl.Psoriasis_Ctrl1_10x_ACCTACCGTCACGTGC	-4.67845e-06	Macrophages and monocytes	Ctrl
Ctrl.Psoriasis_Ctrl2_10x_CCTTCAGTCGAGTCCG	-1.23825e-05	Macrophages and monocytes	Ctrl
Ctrl.Psoriasis_Ctrl3_10x_TTGACCCTCTAAGAAG	-7.76203e-08	Macrophages and monocytes	Ctrl
Ctrl.Psoriasis_Ctrl3_10x_GATTCTTCATCGTGGC	-8.00282e-06	Macrophages and monocytes	Ctrl
Ctrl.Psoriasis_Ctrl3_10x_TACCTCGGTAGGTGCA	-5.33492e-06	Macrophages and monocytes	Ctrl
Ctrl.Psoriasis_Ctrl1_10x_CAGTTAGAGGTGGGTT	1.28768e-05	Macrophages and monocytes	Ctrl
Ctrl.Psoriasis_Ctrl3_10x_TTCATTGGTCGTTATG	-1.75526e-06	Macrophages and monocytes	Ctrl
Ctrl.Psoriasis_Ctrl3_10x_GACTTCCTCAAATGAG	-1.07178e-05	Macrophages and monocytes	Ctrl
Ctrl.Psoriasis_Ctrl1_10x_AGTTCGACACAAACGG	1.63207e-06	Macrophages and monocytes	Ctrl
Ctrl.Psoriasis_Ctrl3_10x_TCCTGCAAGCCTATTG	-3.62738e-06	Macrophages and monocytes	Ctrl
Ctrl.Psoriasis_Ctrl2_10x_CTAAGTGCATGACAGG	5.90014e-06	Macrophages and monocytes	Ctrl
Ctrl.Psoriasis_Ctrl1_10x_CTGCCATTCCGTTGGG	1.43242e-05	Macrophages and monocytes	Ctrl
Ctrl.Psoriasis_Ctrl3_10x_GATGAGGGTAGGTGCA	-9.92693e-06	Macrophages and monocytes	Ctrl
Ctrl.Psoriasis_Ctrl2_10x_AGATAGAAGTTGTAGA	4.5465e-06	Macrophages and monocytes	Ctrl
Ctrl.Psoriasis_Ctrl3_10x_CCGTAGGTCACGGGAA	8.48981e-07	Macrophages and monocytes	Ctrl
Ctrl.Psoriasis_Ctrl2_10x_AGATGAACAGCATCTA	8.95566e-06	Macrophages and monocytes	Ctrl
Ctrl.Psoriasis_Ctrl1_10x_GGTGAAGCATGGTACT	-2.29778e-06	Macrophages and monocytes	Ctrl
Ctrl.Psoriasis_Ctrl1_10x_ATTCTACTCGTTCTGC	8.36619e-06	Macrophages and monocytes	Ctrl
Ctrl.Psoriasis_Ctrl1_10x_CTCATTACACCGTACG	-1.74506e-05	Macrophages and monocytes	Ctrl
Ctrl.Psoriasis_Ctrl2_10x_TTAGGGTCACGTTCGG	1.68946e-05	Follicular epidermis	Ctrl
Ctrl.Psoriasis_Ctrl2_10x_GATCAGTAGATCGGTG	8.64778e-06	T helper cells	Ctrl
Ctrl.Psoriasis_Ctrl3_10x_GTTCTATAGAGTCAAT	-1.50776e-06	Macrophages and monocytes	Ctrl
Ctrl.Psoriasis_Ctrl2_10x_TTTCGATTCCAAGCTA	-1.44901e-05	Macrophages and monocytes	Ctrl
Ctrl.Psoriasis_Ctrl1_10x_TATCTTGAGAGGTTTA	6.43009e-06	Macrophages and monocytes	Ctrl
Ctrl.Psoriasis_Ctrl3_10x_TCCGTGTTCACACCCT	4.83194e-06	Macrophages and monocytes	Ctrl
Ctrl.Psoriasis_Ctrl3_10x_TCCTTTCCAAACTCTG	-6.35563e-08	Macrophages and monocytes	Ctrl
Ctrl.Psoriasis_Ctrl3_10x_TGTTGGAAGAAGCGCT	1.51456e-06	Macrophages and monocytes	Ctrl
Ctrl.Psoriasis_Ctrl3_10x_GGTGATTAGCTGTGCC	-5.84109e-06	Macrophages and monocytes	Ctrl
Ctrl.Psoriasis_Ctrl3_10x_AAGTCGTCATCCTGTC	3.68807e-06	Macrophages and monocytes	Ctrl
Ctrl.Psoriasis_Ctrl1_10x_AGGATAATCGCTGATA	2.94654e-06	Macrophages and monocytes	Ctrl
Ctrl.Psoriasis_Ctrl1_10x_GGGATGATCTTACCGC	-2.79259e-06	Macrophages and monocytes	Ctrl
Ctrl.Psoriasis_Ctrl3_10x_AGGAATATCGCTGTTC	-1.33624e-05	Macrophages and monocytes	Ctrl
Ctrl.Psoriasis_Ctrl1_10x_CGCAGGTCATCCGGCA	7.00749e-06	Macrophages and monocytes	Ctrl
Ctrl.Psoriasis_Ctrl3_10x_TTCTGTACAACGACTT	5.54197e-06	Macrophages and monocytes	Ctrl
Ctrl.Psoriasis_Ctrl1_10x_GTTACAGAGCCAGACA	-8.36307e-06	Macrophages and monocytes	Ctrl
Ctrl.Psoriasis_Ctrl3_10x_GTCTACCAGGAAAGTG	-1.59459e-05	Macrophages and monocytes	Ctrl
Ctrl.Psoriasis_Ctrl3_10x_GGCTTTCCACATGAAA	2.04959e-06	Mast cells	Ctrl
Ctrl.Psoriasis_Ctrl1_10x_GTCCCATTCTTGGCTC	-3.45088e-06	Mast cells	Ctrl
Ctrl.Psoriasis_Ctrl3_10x_TACCGAATCTCTCCGA	2.52612e-06	T helper cells	Ctrl
Ctrl.Psoriasis_Ctrl1_10x_GCACTAACAGGCTCTG	-1.294e-05	Mast cells	Ctrl
Ctrl.Psoriasis_Ctrl1_10x_TCGAACATCGTAGGGA	-9.5917e-06	Macrophages and monocytes	Ctrl
Ctrl.Psoriasis_Ctrl3_10x_GAGTTACTCCATAGAC	1.08577e-05	Macrophages and monocytes	Ctrl
Ctrl.Psoriasis_Ctrl2_10x_TGGGCTGTCCGGGACT	4.03775e-06	Macrophages and monocytes	Ctrl
Ctrl.Psoriasis_Ctrl3_10x_AAGTACCTCTAGCCAA	5.86488e-06	Macrophages and monocytes	Ctrl
Ctrl.Psoriasis_Ctrl1_10x_TAGAGTCGTAGAATAC	1.81523e-05	Cytotoxic T cells	Ctrl
Ctrl.Psoriasis_Ctrl2_10x_CGTGTCTTCATCTATC	1.28821e-06	Macrophages and monocytes	Ctrl
Ctrl.Psoriasis_Ctrl3_10x_CCTGTTGAGAGGTCAC	-2.00093e-05	Macrophages and monocytes	Ctrl
Ctrl.Psoriasis_Ctrl3_10x_AACAACCTCGTCCTCA	3.33777e-06	Macrophages and monocytes	Ctrl
Ctrl.Psoriasis_Ctrl3_10x_ACTATCTTCTGCCTCA	1.17133e-05	Macrophages and monocytes	Ctrl
Ctrl.Psoriasis_Ctrl3_10x_TCGGTCTTCATAAGGA	2.05954e-05	T helper cells	Ctrl
Ctrl.Psoriasis_Ctrl2_10x_GTTGTGACAAATACAG	-1.37686e-05	Macrophages and monocytes	Ctrl
Ctrl.Psoriasis_Ctrl3_10x_TCAATTCTCGCCGATG	-1.15086e-05	Macrophages and monocytes	Ctrl
Ctrl.Psoriasis_Ctrl3_10x_ACCAAACGTTGTTGTG	-7.05821e-06	T helper cells	Ctrl
Ctrl.Psoriasis_Ctrl3_10x_CTCCTTTTCTTAGCAG	-1.05406e-05	Macrophages and monocytes	Ctrl
Ctrl.Psoriasis_Ctrl1_10x_TGGTAGTTCCTGCCAT	-6.45744e-06	Macrophages and monocytes	Ctrl
Ctrl.Psoriasis_Ctrl1_10x_AGCTTCCTCGTGCGAC	-1.85378e-06	Macrophages and monocytes	Ctrl
Ctrl.Psoriasis_Ctrl1_10x_GCACATACAGATGCGA	-1.20122e-05	Macrophages and monocytes	Ctrl
Ctrl.Psoriasis_Ctrl3_10x_GTAGTACGTAGCGTAG	2.03697e-05	Macrophages and monocytes	Ctrl
Ctrl.Psoriasis_Ctrl2_10x_AAGGAATGTTCGGCTG	1.07775e-06	Macrophages and monocytes	Ctrl
Ctrl.Psoriasis_Ctrl1_10x_GAACGTTGTGTTCGTA	-8.41081e-07	Fibroblasts	Ctrl
Ctrl.Psoriasis_Ctrl1_10x_TTACGCCCAGTTCTAG	4.9562e-06	Macrophages and monocytes	Ctrl
Ctrl.Psoriasis_Ctrl1_10x_GTTTACTCAATCTCGA	3.74152e-07	Macrophages and monocytes	Ctrl
Ctrl.Psoriasis_Ctrl1_10x_TTTAGTCAGTCTTGGT	-1.32088e-06	Macrophages and monocytes	Ctrl
Ctrl.Psoriasis_Ctrl1_10x_ATTACCTGTACCAATC	1.47679e-05	Macrophages and monocytes	Ctrl
Ctrl.Psoriasis_Ctrl3_10x_ATTCCATCACTGTCCT	-2.1703e-06	Macrophages and monocytes	Ctrl
Ctrl.Psoriasis_Ctrl3_10x_ACCGTTCCATGTGCTA	-1.2836e-05	Macrophages and monocytes	Ctrl
Ctrl.Psoriasis_Ctrl1_10x_TCACTATGTTGCAAGG	3.85668e-06	Macrophages and monocytes	Ctrl
Ctrl.Psoriasis_Ctrl3_10x_TCGAACAGTCGCACGT	-3.51513e-06	Macrophages and monocytes	Ctrl
Ctrl.Psoriasis_Ctrl1_10x_CTTCCTTTCACTCGAA	-5.21796e-06	Macrophages and monocytes	Ctrl
Ctrl.Psoriasis_Ctrl3_10x_CGAGTTAGTAGGAGGG	-1.06813e-05	Macrophages and monocytes	Ctrl
Ctrl.Psoriasis_Ctrl2_10x_CATTGCCCAACCAACT	4.28366e-06	Macrophages and monocytes	Ctrl
Ctrl.Psoriasis_Ctrl1_10x_TTACCATCAATTCACG	-1.74018e-06	Epidermis	Ctrl
Ctrl.Psoriasis_Ctrl3_10x_CAATACGTCGAAGTGG	5.15668e-06	T helper cells	Ctrl
Ctrl.Psoriasis_Ctrl3_10x_TGGAGGAAGCATGAAT	-2.34365e-06	Macrophages and monocytes	Ctrl
Ctrl.Psoriasis_Ctrl1_10x_AGCCAATAGGCTAGCA	-6.58503e-06	Macrophages and monocytes	Ctrl
Ctrl.Psoriasis_Ctrl3_10x_GGGCGTTAGAAGCTGC	1.25024e-05	Macrophages and monocytes	Ctrl
Ctrl.Psoriasis_Ctrl1_10x_TAGCACAGTTCCCACT	-2.71764e-06	Macrophages and monocytes	Ctrl
Ctrl.Psoriasis_Ctrl2_10x_ATGGTTGCAACGGTAG	9.47952e-06	T helper cells	Ctrl
Ctrl.Psoriasis_Ctrl3_10x_ATCGATGTCACGACTA	-1.20158e-05	Macrophages and monocytes	Ctrl
Ctrl.Psoriasis_Ctrl3_10x_CTGTAGATCGCGCCAA	-4.66116e-06	Macrophages and monocytes	Ctrl
Ctrl.Psoriasis_Ctrl1_10x_AGATGCTGTTAACCTG	-2.69351e-06	Macrophages and monocytes	Ctrl
Ctrl.Psoriasis_Ctrl3_10x_TACCCGTGTCGAGCAA	-3.90965e-06	Macrophages and monocytes	Ctrl
Ctrl.Psoriasis_Ctrl3_10x_TACGTCCGTTAGAAAC	1.34871e-05	Macrophages and monocytes	Ctrl
Ctrl.Psoriasis_Ctrl3_10x_CTGCGAGAGGATTTCC	-2.27647e-07	Macrophages and monocytes	Ctrl
Ctrl.Psoriasis_Ctrl1_10x_TTTGACTCACAGTCCG	2.44226e-06	Macrophages and monocytes	Ctrl
Ctrl.Psoriasis_Ctrl3_10x_GCGGAAAGTCACTCTC	-9.42372e-06	Macrophages and monocytes	Ctrl
Ctrl.Psoriasis_Ctrl1_10x_CAGATACCAATCAAGA	-7.29217e-06	Macrophages and monocytes	Ctrl
Ctrl.Psoriasis_Ctrl1_10x_TCGATTTGTGGTATGG	9.98069e-06	Macrophages and monocytes	Ctrl
Ctrl.Psoriasis_Ctrl1_10x_AAAGAACCACACACGC	1.25848e-05	Macrophages and monocytes	Ctrl
Ctrl.Psoriasis_Ctrl3_10x_CTTCGGTCAGCGACAA	1.24886e-05	Epidermis	Ctrl
Ctrl.Psoriasis_Ctrl1_10x_CAAGGGACAATGGGTG	-1.38064e-05	Macrophages and monocytes	Ctrl
Ctrl.Psoriasis_Ctrl2_10x_ACTACGAAGTCTTCGA	2.04996e-05	Epidermis	Ctrl
Ctrl.Psoriasis_Ctrl3_10x_CAATTTCCACGTATAC	1.01687e-05	Macrophages and monocytes	Ctrl
Ctrl.Psoriasis_Ctrl1_10x_TGGGAAGCAAATGATG	-2.67175e-07	Macrophages and monocytes	Ctrl
Ctrl.Psoriasis_Ctrl3_10x_CTCCAACCAGAACCGA	7.03608e-06	Macrophages and monocytes	Ctrl
Ctrl.Psoriasis_Ctrl3_10x_AAACGCTTCCTACCAC	-9.71385e-06	Epidermis	Ctrl
Ctrl.Psoriasis_Ctrl2_10x_GGAGAACGTTAGAAAC	-1.09616e-05	Fibroblasts	Ctrl
Ctrl.Psoriasis_Ctrl3_10x_ACCTGAAAGCAAGCCA	4.90505e-07	Macrophages and monocytes	Ctrl
Ctrl.Psoriasis_Ctrl1_10x_GTCACTCTCCCTAGGG	-1.1985e-05	Macrophages and monocytes	Ctrl
Ctrl.Psoriasis_Ctrl3_10x_CGCATGGTCCAACCAA	1.90019e-06	Macrophages and monocytes	Ctrl
Ctrl.Psoriasis_Ctrl1_10x_GGGCTACAGTAATCCC	1.29771e-05	Epidermis	Ctrl
Ctrl.Psoriasis_Ctrl1_10x_CGTAAGTCAACTGAAA	-1.03387e-05	Macrophages and monocytes	Ctrl
Ctrl.Psoriasis_Ctrl2_10x_TGTCCTGCAATCAGCT	-7.38441e-06	Macrophages and monocytes	Ctrl
Ctrl.Psoriasis_Ctrl1_10x_AACCTGACACATAGCT	4.65639e-07	Macrophages and monocytes	Ctrl
Ctrl.Psoriasis_Ctrl1_10x_AGGAAATTCAGACATC	-1.0176e-05	Macrophages and monocytes	Ctrl
Ctrl.Psoriasis_Ctrl1_10x_ATTCATCAGAGTACCG	-3.83284e-06	Macrophages and monocytes	Ctrl
Ctrl.Psoriasis_Ctrl3_10x_GATTTCTTCACCTGGG	8.72755e-06	Macrophages and monocytes	Ctrl
Ctrl.Psoriasis_Ctrl3_10x_ATGCCTCAGCTGTTCA	9.69545e-06	Macrophages and monocytes	Ctrl
Ctrl.Psoriasis_Ctrl3_10x_TATCCTAAGGTAGTAT	3.83847e-06	Macrophages and monocytes	Ctrl
Ctrl.Psoriasis_Ctrl2_10x_GGCTTTCCATAGTCGT	-1.85156e-05	Macrophages and monocytes	Ctrl
Ctrl.Psoriasis_Ctrl1_10x_GTTGAACCAAGGGCAT	-5.39967e-07	Macrophages and monocytes	Ctrl
Ctrl.Psoriasis_Ctrl2_10x_AGACCCGTCCTAAACG	1.06477e-05	Macrophages and monocytes	Ctrl
Ctrl.Psoriasis_Ctrl2_10x_TGTCCCACAATGAAAC	8.13195e-06	Epidermis	Ctrl
Ctrl.Psoriasis_Ctrl3_10x_TTCTGTACATCAGTGT	-1.90816e-06	Macrophages and monocytes	Ctrl
Ctrl.Psoriasis_Ctrl3_10x_TCATGTTTCGTGGAAG	-2.69993e-05	Macrophages and monocytes	Ctrl
Ctrl.Psoriasis_Ctrl1_10x_AGCGTATAGATTCGCT	6.09666e-07	Macrophages and monocytes	Ctrl
Ctrl.Psoriasis_Ctrl1_10x_ATGAGGGGTCAACCAT	5.73752e-06	Fibroblasts	Ctrl
Ctrl.Psoriasis_Ctrl3_10x_GACCGTGTCATATGGC	4.58036e-07	Macrophages and monocytes	Ctrl
Ctrl.Psoriasis_Ctrl1_10x_GATGAGGAGGAAGTCC	1.57413e-06	Mast cells	Ctrl
Ctrl.Psoriasis_Ctrl1_10x_ATCGGCGTCCATATGG	4.31565e-06	Macrophages and monocytes	Ctrl
Ctrl.Psoriasis_Ctrl3_10x_CTACCTGGTAGGGTAC	-3.9655e-06	Macrophages and monocytes	Ctrl
Ctrl.Psoriasis_Ctrl2_10x_ACAAAGATCCTTCTTC	1.30998e-05	Macrophages and monocytes	Ctrl
Ctrl.Psoriasis_Ctrl3_10x_CCTAAGAGTAGGAGGG	4.70393e-06	Macrophages and monocytes	Ctrl
Ctrl.Psoriasis_Ctrl3_10x_TCTATACAGAGTCGAC	-1.24267e-05	T helper cells	Ctrl
Ctrl.Psoriasis_Ctrl3_10x_TAGAGTCCAAGAGTTA	1.38158e-05	Macrophages and monocytes	Ctrl
Ctrl.Psoriasis_Ctrl3_10x_GATCATGTCGGCCAAC	1.20446e-05	T helper cells	Ctrl
Ctrl.Psoriasis_Ctrl2_10x_GTCACTCTCTAGTGTG	8.24074e-06	Macrophages and monocytes	Ctrl
Ctrl.Psoriasis_Ctrl3_10x_TTGGATGGTACTGCCG	-1.66263e-05	Macrophages and monocytes	Ctrl
Ctrl.Psoriasis_Ctrl1_10x_TTTCGATGTTGTTTGG	-5.69306e-06	Macrophages and monocytes	Ctrl
Ctrl.Psoriasis_Ctrl1_10x_CAGCGTGGTGCAACAG	6.35514e-06	Mast cells	Ctrl
Ctrl.Psoriasis_Ctrl3_10x_GGCAGTCCATTCACAG	4.3722e-07	Cytotoxic T cells	Ctrl
Ctrl.Psoriasis_Ctrl1_10x_GGGACTCAGCTTGTGT	3.48012e-06	Mast cells	Ctrl
Ctrl.Psoriasis_Ctrl3_10x_TACGTCCTCTATACTC	2.45959e-05	Macrophages and monocytes	Ctrl
Ctrl.Psoriasis_Ctrl1_10x_AGAGCAGTCCACCTCA	-8.1838e-06	Cytotoxic T cells	Ctrl
Ctrl.Psoriasis_Ctrl3_10x_ACATGCAGTTGCTGAT	-2.1132e-05	Macrophages and monocytes	Ctrl
Ctrl.Psoriasis_Ctrl3_10x_GATTCTTGTACTCCGG	2.73695e-06	Macrophages and monocytes	Ctrl
Ctrl.Psoriasis_Ctrl2_10x_AAGTTCGTCAGTCATG	-6.87597e-06	Macrophages and monocytes	Ctrl
Ctrl.Psoriasis_Ctrl3_10x_GTTGTAGGTGTGATGG	4.46041e-06	Macrophages and monocytes	Ctrl
Ctrl.Psoriasis_Ctrl3_10x_AAATGGATCTGGGCCA	-8.12385e-06	Macrophages and monocytes	Ctrl
Ctrl.Psoriasis_Ctrl3_10x_TAACCAGCAGGATCTT	2.21206e-05	Macrophages and monocytes	Ctrl
Ctrl.Psoriasis_Ctrl2_10x_CTGTCGTTCTAGTACG	-1.23706e-06	Macrophages and monocytes	Ctrl
Ctrl.Psoriasis_Ctrl1_10x_CTATAGGAGTCTAGCT	-4.77336e-06	T helper cells	Ctrl
Ctrl.Psoriasis_Ctrl1_10x_GATTTCTGTCCACATA	-1.66261e-06	Macrophages and monocytes	Ctrl
Ctrl.Psoriasis_Ctrl1_10x_ATGCATGAGATGAAGG	8.62563e-06	Macrophages and monocytes	Ctrl
Ctrl.Psoriasis_Ctrl3_10x_AAGACTCCACGCCACA	9.73405e-07	Macrophages and monocytes	Ctrl
Ctrl.Psoriasis_Ctrl1_10x_CTCCATGGTGCACATT	-1.62562e-05	Macrophages and monocytes	Ctrl
Ctrl.Psoriasis_Ctrl1_10x_CGTGTCTCAATTGAAG	-4.62077e-08	Macrophages and monocytes	Ctrl
Ctrl.Psoriasis_Ctrl3_10x_CAATACGTCAAGGCTT	7.60242e-06	T helper cells	Ctrl
Ctrl.Psoriasis_Ctrl3_10x_AAGGAATAGATACCAA	3.89909e-07	Macrophages and monocytes	Ctrl
Ctrl.Psoriasis_Ctrl3_10x_GAGTTACGTGCGGCTT	7.35072e-06	Macrophages and monocytes	Ctrl
Ctrl.Psoriasis_Ctrl3_10x_CCCTAACCAGAGTTGG	-1.46473e-06	Macrophages and monocytes	Ctrl
Ctrl.Psoriasis_Ctrl1_10x_GCAACATTCTTTGATC	-5.78873e-07	Macrophages and monocytes	Ctrl
Ctrl.Psoriasis_Ctrl3_10x_TACGTCCCATCCGGTG	4.82369e-06	T helper cells	Ctrl
Ctrl.Psoriasis_Ctrl1_10x_CATTGTTGTGTCCGTG	9.92944e-06	Macrophages and monocytes	Ctrl
Ctrl.Psoriasis_Ctrl2_10x_TGATCAGTCCAAATGC	-1.2464e-05	Macrophages and monocytes	Ctrl
Ctrl.Psoriasis_Ctrl1_10x_GAGGGATAGCATGCGA	-3.34875e-07	Macrophages and monocytes	Ctrl
Ctrl.Psoriasis_Ctrl1_10x_GTAGCTATCGCGCTGA	-7.09622e-07	Macrophages and monocytes	Ctrl
Ctrl.Psoriasis_Ctrl1_10x_TTGCCTGCAGGTTCCG	-7.58921e-06	Macrophages and monocytes	Ctrl
Ctrl.Psoriasis_Ctrl1_10x_TGTCCCAAGTTTCGAC	-1.03436e-05	Macrophages and monocytes	Ctrl
Ctrl.Psoriasis_Ctrl3_10x_AGAAGCGTCACTTTGT	-6.30732e-06	Mast cells	Ctrl
Ctrl.Psoriasis_Ctrl3_10x_ATAGGCTTCGAGATGG	5.86808e-06	T helper cells	Ctrl
Ctrl.Psoriasis_Ctrl1_10x_AGGTCTATCGCTAAAC	-4.16323e-06	Epidermis	Ctrl
Ctrl.Psoriasis_Ctrl1_10x_GAGAAATGTGGAAATT	-7.84888e-06	Macrophages and monocytes	Ctrl
Ctrl.Psoriasis_Ctrl2_10x_CGGGACTTCCAACTGA	1.63416e-06	Macrophages and monocytes	Ctrl
Ctrl.Psoriasis_Ctrl3_10x_TCCATGCTCTAGGAAA	-1.23671e-05	Macrophages and monocytes	Ctrl
Ctrl.Psoriasis_Ctrl2_10x_CGGGACTTCGGACTGC	1.04587e-05	Macrophages and monocytes	Ctrl
Ctrl.Psoriasis_Ctrl3_10x_AGAGCCCAGCTCGTGC	-4.84595e-06	Macrophages and monocytes	Ctrl
Ctrl.Psoriasis_Ctrl3_10x_AGATAGAGTAGAATGT	1.89129e-06	Macrophages and monocytes	Ctrl
Ctrl.Psoriasis_Ctrl1_10x_CGTTCTGTCTCATTGT	5.10063e-07	Macrophages and monocytes	Ctrl
Ctrl.Psoriasis_Ctrl3_10x_CCCTCTCTCATAGAGA	-2.40669e-09	Macrophages and monocytes	Ctrl
Ctrl.Psoriasis_Ctrl1_10x_TGATTCTCACAACGCC	1.80938e-05	Macrophages and monocytes	Ctrl
Ctrl.Psoriasis_Ctrl3_10x_TTAGTCTTCGTTGTTT	-8.25328e-06	Macrophages and monocytes	Ctrl
Ctrl.Psoriasis_Ctrl2_10x_GTTGTCCTCGCGTCGA	1.14547e-05	Macrophages and monocytes	Ctrl
Ctrl.Psoriasis_Ctrl1_10x_TGTGATGTCGCACTCT	3.15732e-07	Macrophages and monocytes	Ctrl
Ctrl.Psoriasis_Ctrl3_10x_AGACCATTCGCTGCGA	-8.35206e-06	Macrophages and monocytes	Ctrl
Ctrl.Psoriasis_Ctrl3_10x_TGGTGATAGCACCCAC	-6.87636e-07	Macrophages and monocytes	Ctrl
Ctrl.Psoriasis_Ctrl3_10x_TGGAACTCATTCGATG	7.46772e-06	Macrophages and monocytes	Ctrl
Ctrl.Psoriasis_Ctrl3_10x_AGTCACACAAAGACGC	-4.25519e-06	Macrophages and monocytes	Ctrl
Ctrl.Psoriasis_Ctrl3_10x_GTAACACCACAGCGCT	-7.72082e-06	T helper cells	Ctrl
Ctrl.Psoriasis_Ctrl3_10x_TGGTAGTGTTCAGTAC	1.52764e-06	Macrophages and monocytes	Ctrl
Ctrl.Psoriasis_Ctrl3_10x_CATTCATGTTTCGCTC	9.88597e-06	Macrophages and monocytes	Ctrl
Ctrl.Psoriasis_Ctrl3_10x_CTCCACAGTACTCCGG	-7.34583e-07	Macrophages and monocytes	Ctrl
Ctrl.Psoriasis_Ctrl2_10x_TCCACGTAGAAGTCCG	-1.38703e-05	Epidermis	Ctrl
Ctrl.Psoriasis_Ctrl3_10x_CACCAAAGTAACATAG	-1.30668e-05	Macrophages and monocytes	Ctrl
Ctrl.Psoriasis_Ctrl1_10x_AGGCTGCGTTTAGTCG	-7.68395e-06	Macrophages and monocytes	Ctrl
Ctrl.Psoriasis_Ctrl3_10x_ATGGAGGGTCGAACGA	-5.27108e-06	Macrophages and monocytes	Ctrl
Ctrl.Psoriasis_Ctrl2_10x_AGACAGGGTTCGGTTA	-2.14271e-07	T helper cells	Ctrl
Ctrl.Psoriasis_Ctrl3_10x_TTCGATTCAGAAGTTA	6.70498e-06	Macrophages and monocytes	Ctrl
Ctrl.Psoriasis_Ctrl1_10x_GGGACTCAGCCGTCGT	-4.34617e-06	Macrophages and monocytes	Ctrl
Ctrl.Psoriasis_Ctrl1_10x_TTTGATCAGCGTTAGG	-1.11388e-05	Macrophages and monocytes	Ctrl
Ctrl.Psoriasis_Ctrl1_10x_CACAACATCATGGATC	6.07106e-06	Cytotoxic T cells	Ctrl
Ctrl.Psoriasis_Ctrl3_10x_TGTGTGAGTCGAGTGA	2.75457e-06	Macrophages and monocytes	Ctrl
Ctrl.Psoriasis_Ctrl1_10x_TTCAGGAGTATGCTTG	1.15735e-05	Macrophages and monocytes	Ctrl
Ctrl.Psoriasis_Ctrl3_10x_GTCATGACATTCAGGT	-1.68248e-05	Macrophages and monocytes	Ctrl
Ctrl.Psoriasis_Ctrl2_10x_ATTACTCAGCATTTGC	8.73191e-07	Macrophages and monocytes	Ctrl
Ctrl.Psoriasis_Ctrl1_10x_CAATCGAGTTGGAGGT	1.35336e-05	Macrophages and monocytes	Ctrl
Ctrl.Psoriasis_Ctrl2_10x_GGAACCCGTAGTCACT	7.24174e-06	Cytotoxic T cells	Ctrl
Ctrl.Psoriasis_Ctrl3_10x_CTACAGATCGCCAGTG	-8.32553e-06	Macrophages and monocytes	Ctrl
Ctrl.Psoriasis_Ctrl1_10x_CAGTTCCTCGCACTCT	7.32528e-06	Macrophages and monocytes	Ctrl
Ctrl.Psoriasis_Ctrl1_10x_TGCTCGTCAGTAGAAT	-8.71927e-06	Mast cells	Ctrl
Ctrl.Psoriasis_Ctrl1_10x_GTCTTTACATGGACAG	-4.53398e-06	Macrophages and monocytes	Ctrl
Ctrl.Psoriasis_Ctrl2_10x_GATAGCTCAGGTTACT	1.18753e-05	Macrophages and monocytes	Ctrl
Ctrl.Psoriasis_Ctrl1_10x_TTTACGTCACATTGTG	-2.90145e-06	Macrophages and monocytes	Ctrl
Ctrl.Psoriasis_Ctrl1_10x_ACACCAATCCTACTGC	8.28546e-06	Schwann cells	Ctrl
Ctrl.Psoriasis_Ctrl3_10x_CCACGTTAGCATGGGT	-2.91228e-06	Cytotoxic T cells	Ctrl
Ctrl.Psoriasis_Ctrl2_10x_GGGTTTAGTCAGTCCG	-1.57636e-05	Macrophages and monocytes	Ctrl
Ctrl.Psoriasis_Ctrl1_10x_ATGTCCCAGTCTGGTT	-8.48816e-06	Macrophages and monocytes	Ctrl
Ctrl.Psoriasis_Ctrl1_10x_TGAGCGCAGAATTTGG	-1.08852e-05	Macrophages and monocytes	Ctrl
Ctrl.Psoriasis_Ctrl1_10x_TCACATTGTGGTTTAC	-4.84291e-06	Macrophages and monocytes	Ctrl
Ctrl.Psoriasis_Ctrl2_10x_AGGTGTTAGCACAAAT	-3.36311e-06	Macrophages and monocytes	Ctrl
Ctrl.Psoriasis_Ctrl1_10x_CGTCAAAGTCGAATGG	-1.53358e-06	Mast cells	Ctrl
Ctrl.Psoriasis_Ctrl2_10x_CACAGATCATGACTCA	-2.43247e-06	Macrophages and monocytes	Ctrl
Ctrl.Psoriasis_Ctrl1_10x_TGCAGGCCAAATGGCG	1.8922e-05	T helper cells	Ctrl
Ctrl.Psoriasis_Ctrl3_10x_CACATGATCACTTCTA	-1.386e-05	Macrophages and monocytes	Ctrl
Ctrl.Psoriasis_Ctrl3_10x_CTCCACACAATACCCA	-4.14824e-06	Macrophages and monocytes	Ctrl
Ctrl.Psoriasis_Ctrl3_10x_GGGTCACAGACTAGAT	3.49082e-06	Macrophages and monocytes	Ctrl
Ctrl.Psoriasis_Ctrl1_10x_GCGAGAAAGCGTGCTC	1.62844e-05	Macrophages and monocytes	Ctrl
Ctrl.Psoriasis_Ctrl3_10x_TGATTTCAGCTCGACC	8.85219e-07	Macrophages and monocytes	Ctrl
Ctrl.Psoriasis_Ctrl3_10x_GAATCACGTTGTTGCA	1.23915e-05	Macrophages and monocytes	Ctrl
Ctrl.Psoriasis_Ctrl3_10x_ACTTCCGCAACCGATT	-1.64456e-05	Macrophages and monocytes	Ctrl
Ctrl.Psoriasis_Ctrl3_10x_TTTCCTCTCCGGTAGC	1.44636e-05	Macrophages and monocytes	Ctrl
Ctrl.Psoriasis_Ctrl1_10x_ATAGACCGTCTTACTT	-6.9056e-06	Macrophages and monocytes	Ctrl
Ctrl.Psoriasis_Ctrl3_10x_ATGATCGGTTCGTAAC	-2.76431e-06	Macrophages and monocytes	Ctrl
Ctrl.Psoriasis_Ctrl2_10x_TATCCTATCGACCTAA	-1.10942e-05	Macrophages and monocytes	Ctrl
Ctrl.Psoriasis_Ctrl2_10x_AACAAGACACTGGATT	1.33869e-06	Epidermis	Ctrl
Ctrl.Psoriasis_Ctrl1_10x_CGAGGCTAGCAGCCCT	1.78534e-05	Macrophages and monocytes	Ctrl
Ctrl.Psoriasis_Ctrl3_10x_GACTATGTCACTCCGT	2.42216e-05	Macrophages and monocytes	Ctrl
Ctrl.Psoriasis_Ctrl1_10x_TCTGTCGTCGCAGTCG	-1.07683e-05	Macrophages and monocytes	Ctrl
Ctrl.Psoriasis_Ctrl1_10x_TCCTAATAGCAACTTC	4.85941e-06	Macrophages and monocytes	Ctrl
Ctrl.Psoriasis_Ctrl2_10x_TAGTGCACAATCTCGA	1.38852e-05	T helper cells	Ctrl
Ctrl.Psoriasis_Ctrl1_10x_CCGAACGAGGCTCACC	-1.95657e-06	Macrophages and monocytes	Ctrl
Ctrl.Psoriasis_Ctrl3_10x_ATCCATTGTGCAGATG	-2.18175e-06	Macrophages and monocytes	Ctrl
Ctrl.Psoriasis_Ctrl2_10x_TAAGCCATCAATCCGA	-3.04778e-06	Macrophages and monocytes	Ctrl
Ctrl.Psoriasis_Ctrl1_10x_CATTGCCAGGTTAGTA	5.97833e-06	Macrophages and monocytes	Ctrl
Ctrl.Psoriasis_Ctrl3_10x_TGTTGAGGTCCTTAAG	1.39743e-05	Macrophages and monocytes	Ctrl
Ctrl.Psoriasis_Ctrl3_10x_CACTTCGTCCAGCTCT	6.8762e-06	Macrophages and monocytes	Ctrl
Ctrl.Psoriasis_Ctrl2_10x_CGGCAGTCAACTTCTT	3.20188e-06	Mast cells	Ctrl
Ctrl.Psoriasis_Ctrl3_10x_GCAGCTGAGCCTGTGC	-3.0187e-06	Macrophages and monocytes	Ctrl
Ctrl.Psoriasis_Ctrl1_10x_GTGGAGAGTTGCTCGG	4.98349e-06	Macrophages and monocytes	Ctrl
Ctrl.Psoriasis_Ctrl1_10x_GAGACCCGTGTGGTCC	-5.49537e-06	Macrophages and monocytes	Ctrl
Ctrl.Psoriasis_Ctrl3_10x_CATCCGTAGGTCTTTG	-2.79257e-06	T helper cells	Ctrl
Ctrl.Psoriasis_Ctrl3_10x_CTGTCGTTCCACAAGT	1.09651e-05	Macrophages and monocytes	Ctrl
Ctrl.Psoriasis_Ctrl3_10x_GGAATGGCATGGACAG	4.42013e-06	Sebaceous glands	Ctrl
Ctrl.Psoriasis_Ctrl1_10x_TACAGGTCAACTCCAA	2.41016e-06	Macrophages and monocytes	Ctrl
Ctrl.Psoriasis_Ctrl1_10x_CAACCTCCAAGCTACT	-2.55608e-06	Macrophages and monocytes	Ctrl
Ctrl.Psoriasis_Ctrl2_10x_CTTTCGGAGACCAAAT	9.31033e-06	Macrophages and monocytes	Ctrl
Ctrl.Psoriasis_Ctrl3_10x_GCTTTCGGTCCACTTC	1.33491e-05	T helper cells	Ctrl
Ctrl.Psoriasis_Ctrl1_10x_ATTCGTTAGAATCGAT	-8.69272e-06	Macrophages and monocytes	Ctrl
Ctrl.Psoriasis_Ctrl3_10x_CTACGGGCACTACGGC	5.5487e-07	Macrophages and monocytes	Ctrl
Ctrl.Psoriasis_Ctrl3_10x_TCATTGTCAGGCCCTA	4.90669e-07	Macrophages and monocytes	Ctrl
Ctrl.Psoriasis_Ctrl2_10x_TATCTGTGTGAGGAAA	-5.78356e-06	Macrophages and monocytes	Ctrl
Ctrl.Psoriasis_Ctrl3_10x_TATACCTAGCGCCGTT	-9.98739e-06	Macrophages and monocytes	Ctrl
Ctrl.Psoriasis_Ctrl1_10x_ACGATCAGTAGTGTGG	-2.43278e-08	Macrophages and monocytes	Ctrl
Ctrl.Psoriasis_Ctrl3_10x_GTTGCTCAGCAGGCTA	6.55512e-06	Macrophages and monocytes	Ctrl
Ctrl.Psoriasis_Ctrl3_10x_TACGGTATCTGGGCCA	1.47684e-05	Macrophages and monocytes	Ctrl
Ctrl.Psoriasis_Ctrl2_10x_AACCACATCCCTCTTT	-1.90915e-05	Macrophages and monocytes	Ctrl
Ctrl.Psoriasis_Ctrl3_10x_GACTCAATCTTTGGAG	-7.02439e-06	Macrophages and monocytes	Ctrl
Ctrl.Psoriasis_Ctrl3_10x_CTATCCGGTGATAGTA	-3.1143e-06	Macrophages and monocytes	Ctrl
Ctrl.Psoriasis_Ctrl1_10x_GAAGCGATCTACTCAT	-1.66316e-05	Macrophages and monocytes	Ctrl
Ctrl.Psoriasis_Ctrl3_10x_CAGTGCGAGGTTACAA	-7.50533e-06	Macrophages and monocytes	Ctrl
Ctrl.Psoriasis_Ctrl1_10x_GTATTGGGTATCCTTT	-7.77352e-06	Macrophages and monocytes	Ctrl
Ctrl.Psoriasis_Ctrl1_10x_TCATGCCAGAATGTTG	-7.2257e-06	Macrophages and monocytes	Ctrl
Ctrl.Psoriasis_Ctrl3_10x_GATTGGTCAGCATCTA	-2.18883e-05	Macrophages and monocytes	Ctrl
Ctrl.Psoriasis_Ctrl3_10x_ATTGGGTTCAAGCTGT	2.13419e-06	Macrophages and monocytes	Ctrl
Ctrl.Psoriasis_Ctrl2_10x_AGTCTCCTCTCACGAA	-6.31923e-06	Macrophages and monocytes	Ctrl
Ctrl.Psoriasis_Ctrl1_10x_ATCTTCAAGAAACACT	1.52049e-05	Macrophages and monocytes	Ctrl
Ctrl.Psoriasis_Ctrl3_10x_GTAGCTACAAGTGTCT	7.95956e-06	Macrophages and monocytes	Ctrl
Ctrl.Psoriasis_Ctrl2_10x_GAGTCATCAGCGTGAA	-1.45353e-05	Macrophages and monocytes	Ctrl
Ctrl.Psoriasis_Ctrl3_10x_TATTCCAGTACCGGCT	9.83954e-07	Macrophages and monocytes	Ctrl
Ctrl.Psoriasis_Ctrl2_10x_CTCTGGTCAAAGCACG	-5.93771e-06	Macrophages and monocytes	Ctrl
Ctrl.Psoriasis_Ctrl2_10x_CTGCATCGTGTCCTAA	8.88281e-06	Macrophages and monocytes	Ctrl
Ctrl.Psoriasis_Ctrl1_10x_CTTCTCTCAGCAGTAG	5.30704e-07	Macrophages and monocytes	Ctrl
Ctrl.Psoriasis_Ctrl3_10x_TTAGGCATCATTGCGA	-5.57024e-06	Macrophages and monocytes	Ctrl
Ctrl.Psoriasis_Ctrl2_10x_TGATTTCCATAGAATG	4.38397e-06	T helper cells	Ctrl
Ctrl.Psoriasis_Ctrl3_10x_ACGGAAGGTCTTGAAC	1.52608e-06	Macrophages and monocytes	Ctrl
Ctrl.Psoriasis_Ctrl3_10x_TTCTAGTAGAAGCTCG	-1.64618e-06	Macrophages and monocytes	Ctrl
Ctrl.Psoriasis_Ctrl1_10x_CTGAGCGTCATAGGCT	2.01989e-05	Macrophages and monocytes	Ctrl
Ctrl.Psoriasis_Ctrl1_10x_GAATCGTAGCGTGCCT	-5.29386e-06	Macrophages and monocytes	Ctrl
Ctrl.Psoriasis_Ctrl3_10x_GTGCTGGCAGCAGGAT	-4.70787e-06	Macrophages and monocytes	Ctrl
Ctrl.Psoriasis_Ctrl2_10x_AAAGTGACAGGCGTTC	-1.54594e-05	Macrophages and monocytes	Ctrl
Ctrl.Psoriasis_Ctrl3_10x_TCATTCAGTTGTGTTG	-4.05267e-07	Macrophages and monocytes	Ctrl
Ctrl.Psoriasis_Ctrl3_10x_TGACAGTAGGCACCAA	8.90356e-06	Macrophages and monocytes	Ctrl
Ctrl.Psoriasis_Ctrl1_10x_TCGTAGATCTTGAACG	-2.07139e-05	Macrophages and monocytes	Ctrl
Ctrl.Psoriasis_Ctrl1_10x_TGCTTCGAGTCATACC	-2.50065e-06	Macrophages and monocytes	Ctrl
Ctrl.Psoriasis_Ctrl3_10x_TGACTCCAGCCTCTCT	-1.18165e-05	Macrophages and monocytes	Ctrl
Ctrl.Psoriasis_Ctrl1_10x_TCACGGGTCGACGCTG	1.44194e-05	Macrophages and monocytes	Ctrl
Ctrl.Psoriasis_Ctrl2_10x_AGGAAATGTGGACCTC	1.3579e-05	Cytotoxic T cells	Ctrl
Ctrl.Psoriasis_Ctrl3_10x_CAGGTATTCACCATGA	3.34503e-06	Macrophages and monocytes	Ctrl
Ctrl.Psoriasis_Ctrl1_10x_TGGGTTAAGTCTAGAA	1.42934e-05	Macrophages and monocytes	Ctrl
Ctrl.Psoriasis_Ctrl1_10x_TTAATCCCAACACACT	-8.67318e-06	Macrophages and monocytes	Ctrl
Ctrl.Psoriasis_Ctrl1_10x_GACCCTTGTCATGACT	9.50652e-06	Macrophages and monocytes	Ctrl
Ctrl.Psoriasis_Ctrl3_10x_CTCCAACAGTCGAAGC	-5.85012e-06	Macrophages and monocytes	Ctrl
Ctrl.Psoriasis_Ctrl2_10x_TGAATCGGTATATGGA	3.20958e-06	Macrophages and monocytes	Ctrl
Ctrl.Psoriasis_Ctrl3_10x_CCGATGGTCTGAGGTT	-2.99396e-06	Macrophages and monocytes	Ctrl
Ctrl.Psoriasis_Ctrl3_10x_GCGATCGTCACTTATC	-2.78543e-06	Macrophages and monocytes	Ctrl
Ctrl.Psoriasis_Ctrl1_10x_CCTCATGGTAAGTAGT	5.46115e-06	Macrophages and monocytes	Ctrl
Ctrl.Psoriasis_Ctrl1_10x_CTGGCAGTCGGTCAGC	-1.30382e-05	Macrophages and monocytes	Ctrl
Ctrl.Psoriasis_Ctrl1_10x_CACACAACAGCAGTAG	-2.50914e-06	Macrophages and monocytes	Ctrl
Ctrl.Psoriasis_Ctrl3_10x_CTCCCTCCAATTTCTC	1.71007e-06	Macrophages and monocytes	Ctrl
Ctrl.Psoriasis_Ctrl1_10x_TCATTGTTCAAAGACA	-4.03467e-06	Macrophages and monocytes	Ctrl
Ctrl.Psoriasis_Ctrl3_10x_TACCTGCTCTATACTC	1.04659e-06	Macrophages and monocytes	Ctrl
Ctrl.Psoriasis_Ctrl1_10x_TAGCACAGTAGCGCTC	-3.18881e-06	Macrophages and monocytes	Ctrl
Ctrl.Psoriasis_Ctrl3_10x_AGGACGACACGCTTAA	1.61834e-05	Cytotoxic T cells	Ctrl
Ctrl.Psoriasis_Ctrl3_10x_GAGTGTTTCGTTGTGA	7.14189e-06	Macrophages and monocytes	Ctrl
Ctrl.Psoriasis_Ctrl3_10x_CGAATTGCACCATAAC	2.96587e-05	Macrophages and monocytes	Ctrl
Ctrl.Psoriasis_Ctrl1_10x_AGCTTCCGTACAGTTC	-7.95078e-06	Macrophages and monocytes	Ctrl
Ctrl.Psoriasis_Ctrl2_10x_AGCCAATTCAAGTAAG	8.14366e-06	Macrophages and monocytes	Ctrl
Ctrl.Psoriasis_Ctrl2_10x_TCGCTCACATGTGACT	2.09803e-05	Macrophages and monocytes	Ctrl
Ctrl.Psoriasis_Ctrl1_10x_CACTAAGGTAAGTTAG	3.0098e-06	Mast cells	Ctrl
Ctrl.Psoriasis_Ctrl1_10x_TTATTGCGTAGATCGG	-1.08308e-05	Macrophages and monocytes	Ctrl
Ctrl.Psoriasis_Ctrl3_10x_TTGAGTGGTTCGAACT	-1.00632e-05	Macrophages and monocytes	Ctrl
Ctrl.Psoriasis_Ctrl3_10x_TTCCTAATCTACACAG	-3.54146e-07	Follicular epidermis	Ctrl
Ctrl.Psoriasis_Ctrl1_10x_ATGAGTCCAACAGATA	1.30912e-05	Macrophages and monocytes	Ctrl
Ctrl.Psoriasis_Ctrl1_10x_ACATCCCGTTCTCGTC	7.504e-06	Macrophages and monocytes	Ctrl
Ctrl.Psoriasis_Ctrl1_10x_TGAGGAGAGGTTCACT	-2.13837e-05	Macrophages and monocytes	Ctrl
Ctrl.Psoriasis_Ctrl3_10x_TTCCACGCAGCTGTAT	-7.00354e-06	Macrophages and monocytes	Ctrl
Ctrl.Psoriasis_Ctrl3_10x_ACTATCTCATCACCAA	-9.05648e-08	Macrophages and monocytes	Ctrl
Ctrl.Psoriasis_Ctrl3_10x_ACCAAACTCATGAAAG	-1.45813e-05	Macrophages and monocytes	Ctrl
Ctrl.Psoriasis_Ctrl1_10x_CTCCTCCAGCTGCGAA	6.9453e-06	Mast cells	Ctrl
Ctrl.Psoriasis_Ctrl1_10x_TGAATCGAGTGGGAAA	-2.46134e-05	Macrophages and monocytes	Ctrl
Ctrl.Psoriasis_Ctrl3_10x_CCCTAACAGCTGAAAT	1.4329e-06	T helper cells	Ctrl
Ctrl.Psoriasis_Ctrl3_10x_CTGCGAGCAGTTCACA	-3.91222e-06	Macrophages and monocytes	Ctrl
Ctrl.Psoriasis_Ctrl1_10x_GATTGGTGTCTACGTA	-4.91164e-06	Mast cells	Ctrl
Ctrl.Psoriasis_Ctrl1_10x_GATAGAACAATCTCGA	-2.83647e-06	Macrophages and monocytes	Ctrl
Ctrl.Psoriasis_Ctrl1_10x_AAAGAACGTCTGGTTA	3.14795e-06	Macrophages and monocytes	Ctrl
Ctrl.Psoriasis_Ctrl1_10x_ACTATCTCAGTTGTCA	3.96327e-06	Macrophages and monocytes	Ctrl
Ctrl.Psoriasis_Ctrl3_10x_TCCTCTTGTATTGACC	-2.25604e-06	Macrophages and monocytes	Ctrl
Ctrl.Psoriasis_Ctrl2_10x_TTACTGTTCCATCTCG	-1.92495e-05	Macrophages and monocytes	Ctrl
Ctrl.Psoriasis_Ctrl2_10x_GCATTAGGTTTCGTAG	-1.43923e-05	Macrophages and monocytes	Ctrl
Ctrl.Psoriasis_Ctrl3_10x_CTCATCGCAATTGCAC	-1.46966e-05	Macrophages and monocytes	Ctrl
Ctrl.Psoriasis_Ctrl3_10x_TGCCGAGAGAATCGAT	7.61863e-06	Macrophages and monocytes	Ctrl
Ctrl.Psoriasis_Ctrl3_10x_ATACCGACAAGGTACG	-2.43615e-06	Macrophages and monocytes	Ctrl
Ctrl.Psoriasis_Ctrl3_10x_GTAACCAGTAGCTGCC	2.69677e-06	Macrophages and monocytes	Ctrl
Ctrl.Psoriasis_Ctrl2_10x_TCTTGCGCAAGCGCTC	-1.55893e-05	Macrophages and monocytes	Ctrl
Ctrl.Psoriasis_Ctrl3_10x_GACTGATAGGCTCACC	-5.35588e-06	Macrophages and monocytes	Ctrl
Ctrl.Psoriasis_Ctrl3_10x_TCGCTTGAGTCGAATA	5.62452e-06	Fibroblasts	Ctrl
Ctrl.Psoriasis_Ctrl3_10x_TCGGGACAGTGTCATC	-1.78326e-06	Macrophages and monocytes	Ctrl
Ctrl.Psoriasis_Ctrl3_10x_GGCACGTAGTCAGGGT	-1.15136e-06	Macrophages and monocytes	Ctrl
Ctrl.Psoriasis_Ctrl2_10x_AATGGCTCATTGTCGA	-7.20615e-07	Macrophages and monocytes	Ctrl
Ctrl.Psoriasis_Ctrl1_10x_TCCGGGATCTCCTACG	1.21091e-05	Macrophages and monocytes	Ctrl
Ctrl.Psoriasis_Ctrl2_10x_GGTTGTAGTGGAAATT	-6.14897e-06	Macrophages and monocytes	Ctrl
Ctrl.Psoriasis_Ctrl3_10x_CGCGTGACAGAAACCG	6.76126e-06	Macrophages and monocytes	Ctrl
Ctrl.Psoriasis_Ctrl1_10x_TGTGCGGAGCGTGTTT	8.986e-06	Macrophages and monocytes	Ctrl
Ctrl.Psoriasis_Ctrl3_10x_AATCACGCAAATTAGG	-1.18932e-05	Macrophages and monocytes	Ctrl
Ctrl.Psoriasis_Ctrl3_10x_TCAGGTACAGAGGTTG	1.21259e-06	Macrophages and monocytes	Ctrl
Ctrl.Psoriasis_Ctrl1_10x_GTGGCGTGTCTCGGAC	-1.12217e-07	Macrophages and monocytes	Ctrl
Ctrl.Psoriasis_Ctrl1_10x_AGATAGAGTATCGTTG	1.02914e-05	Macrophages and monocytes	Ctrl
Ctrl.Psoriasis_Ctrl3_10x_TTCTTGAGTAGTTACC	9.14775e-06	Macrophages and monocytes	Ctrl
Ctrl.Psoriasis_Ctrl1_10x_ATTCCATGTTATAGAG	-2.45627e-08	Macrophages and monocytes	Ctrl
Ctrl.Psoriasis_Ctrl3_10x_TACTTGTAGAAGCGGG	1.3601e-06	Macrophages and monocytes	Ctrl
Ctrl.Psoriasis_Ctrl3_10x_TACACCCAGTGTTCCA	-7.20154e-06	Macrophages and monocytes	Ctrl
Ctrl.Psoriasis_Ctrl1_10x_TCATGCCGTCTCGGGT	-1.98124e-06	Macrophages and monocytes	Ctrl
Ctrl.Psoriasis_Ctrl1_10x_GATGATCGTGCCTATA	-1.02921e-05	Macrophages and monocytes	Ctrl
Ctrl.Psoriasis_Ctrl2_10x_CGTGATAGTGTAGTGG	-9.66956e-06	Macrophages and monocytes	Ctrl
Ctrl.Psoriasis_Ctrl2_10x_TCCGGGACAGTAACGG	-1.22081e-05	Macrophages and monocytes	Ctrl
Ctrl.Psoriasis_Ctrl3_10x_TAGACCATCACCTCGT	8.36208e-06	Macrophages and monocytes	Ctrl
Ctrl.Psoriasis_Ctrl2_10x_CACAGGCAGTATGCAA	1.11497e-05	Macrophages and monocytes	Ctrl
Ctrl.Psoriasis_Ctrl2_10x_GTTGCGGCACAATGCT	-4.12945e-06	Follicular epidermis	Ctrl
Ctrl.Psoriasis_Ctrl3_10x_GAGGGTATCTAACGGT	-1.12898e-05	Macrophages and monocytes	Ctrl
Ctrl.Psoriasis_Ctrl1_10x_GGTGATTAGACTAAGT	-8.79313e-07	Macrophages and monocytes	Ctrl
Ctrl.Psoriasis_Ctrl3_10x_TGTGTGAAGAAGCGGG	2.2419e-05	Macrophages and monocytes	Ctrl
Ctrl.Psoriasis_Ctrl2_10x_TTTGATCGTCCACAGC	2.04131e-05	Follicular epidermis	Ctrl
Ctrl.Psoriasis_Ctrl3_10x_AGATCCAAGTAAACAC	-1.7198e-05	Follicular epidermis	Ctrl
Ctrl.Psoriasis_Ctrl2_10x_TCCTTCTAGGACAGTC	-3.56907e-06	Follicular epidermis	Ctrl
Ctrl.Psoriasis_Ctrl3_10x_ATCGTCCTCTCGGTAA	1.53328e-05	Follicular epidermis	Ctrl
Ctrl.Psoriasis_Ctrl2_10x_CCTACGTCAATCCTAG	-3.82441e-07	Macrophages and monocytes	Ctrl
Ctrl.Psoriasis_Ctrl3_10x_GTTCCGTCAAACACCT	1.59741e-05	Macrophages and monocytes	Ctrl
Ctrl.Psoriasis_Ctrl1_10x_CCCTCTCCAACGAGGT	-3.33585e-06	Macrophages and monocytes	Ctrl
Ctrl.Psoriasis_Ctrl3_10x_TCTATACTCATTACCT	6.04986e-06	Macrophages and monocytes	Ctrl
Ctrl.Psoriasis_Ctrl3_10x_CTCACTGTCAGCGCGT	2.24241e-06	Macrophages and monocytes	Ctrl
Ctrl.Psoriasis_Ctrl3_10x_AGGGTCCTCTCTTGCG	3.22907e-05	Macrophages and monocytes	Ctrl
Ctrl.Psoriasis_Ctrl3_10x_TCATACTTCTCTGCCA	9.20453e-06	Macrophages and monocytes	Ctrl
Ctrl.Psoriasis_Ctrl2_10x_TCACGCTCAATCGAAA	-1.20654e-05	Macrophages and monocytes	Ctrl
Ctrl.Psoriasis_Ctrl2_10x_TTTCATGCACGCAGTC	-6.03881e-06	Macrophages and monocytes	Ctrl
Ctrl.Psoriasis_Ctrl3_10x_GATTGGTCAATAACCC	3.70235e-06	Macrophages and monocytes	Ctrl
Ctrl.Psoriasis_Ctrl1_10x_CCCTTAGCACGCGCTA	-1.901e-05	Macrophages and monocytes	Ctrl
Ctrl.Psoriasis_Ctrl1_10x_TAACTTCGTGCATTTG	-1.80441e-05	Macrophages and monocytes	Ctrl
Ctrl.Psoriasis_Ctrl3_10x_AGAACCTTCTCGTCGT	-1.12182e-05	Macrophages and monocytes	Ctrl
Ctrl.Psoriasis_Ctrl3_10x_TGAATCGTCGGCCCAA	-3.4793e-06	Macrophages and monocytes	Ctrl
Ctrl.Psoriasis_Ctrl3_10x_TGCTGAATCTGGAGAG	1.2389e-05	Macrophages and monocytes	Ctrl
Ctrl.Psoriasis_Ctrl3_10x_AGGAGGTGTCGTTTCC	-2.74198e-06	Macrophages and monocytes	Ctrl
Ctrl.Psoriasis_Ctrl3_10x_GTAGATCGTCTGTGAT	1.62381e-06	Macrophages and monocytes	Ctrl
Ctrl.Psoriasis_Ctrl1_10x_GGCTTTCGTATAGCTC	-6.46069e-07	Macrophages and monocytes	Ctrl
Ctrl.Psoriasis_Ctrl3_10x_AAGGTAAAGCGAATGC	-7.05237e-06	Cytotoxic T cells	Ctrl
Ctrl.Psoriasis_Ctrl3_10x_TCTCTGGCACATAGCT	1.3622e-05	Macrophages and monocytes	Ctrl
Ctrl.Psoriasis_Ctrl2_10x_CATCGCTCATCCTAAG	-1.09651e-05	Macrophages and monocytes	Ctrl
Ctrl.Psoriasis_Ctrl2_10x_GCCCGAAAGCTATCCA	-2.28434e-06	Macrophages and monocytes	Ctrl
Ctrl.Psoriasis_Ctrl3_10x_AAAGTCCAGGTATCTC	-3.47828e-06	Macrophages and monocytes	Ctrl
Ctrl.Psoriasis_Ctrl3_10x_CGAGTGCCATCCCACT	5.32129e-06	Macrophages and monocytes	Ctrl
Ctrl.Psoriasis_Ctrl3_10x_GTTCTATTCGCTAATG	1.60723e-05	Macrophages and monocytes	Ctrl
Ctrl.Psoriasis_Ctrl3_10x_AGTACTGTCATGGATC	5.13815e-06	Macrophages and monocytes	Ctrl
Ctrl.Psoriasis_Ctrl3_10x_CTTCTAAAGTACAACA	1.38237e-05	Macrophages and monocytes	Ctrl
Ctrl.Psoriasis_Ctrl3_10x_TGAGGAGAGAGCCCAA	7.63097e-06	Macrophages and monocytes	Ctrl
Ctrl.Psoriasis_Ctrl1_10x_GTCTAGAAGCTAGATA	-6.24585e-06	Macrophages and monocytes	Ctrl
Ctrl.Psoriasis_Ctrl1_10x_AGTCTCCAGGTGATAT	8.15438e-07	Macrophages and monocytes	Ctrl
Ctrl.Psoriasis_Ctrl3_10x_TTGAGTGGTTGACGGA	1.37608e-05	Macrophages and monocytes	Ctrl
Ctrl.Psoriasis_Ctrl3_10x_GAGTTGTTCAGCACCG	-1.56127e-05	Macrophages and monocytes	Ctrl
Ctrl.Psoriasis_Ctrl3_10x_AGTTCGAAGGAATTAC	3.24771e-06	Macrophages and monocytes	Ctrl
Ctrl.Psoriasis_Ctrl3_10x_CCGGGTACAAGTGGCA	-1.5679e-06	Macrophages and monocytes	Ctrl
Ctrl.Psoriasis_Ctrl1_10x_TGCTCCAGTTCGTTCC	8.77784e-06	Sebaceous glands	Ctrl
Ctrl.Psoriasis_Ctrl3_10x_CTCCTCCTCGAAGGAC	7.50167e-06	Epidermis	Ctrl
Ctrl.Psoriasis_Ctrl1_10x_ATCACGACAGATCACT	3.01053e-06	Endothelial cells	Ctrl
Ctrl.Psoriasis_Ctrl3_10x_TGTTTGTTCACTGCTC	1.49281e-05	Sebaceous glands	Ctrl
Ctrl.Psoriasis_Ctrl1_10x_CTTAGGACACGACCTG	-1.52549e-05	Fibroblasts	Ctrl
Ctrl.Psoriasis_Ctrl1_10x_TCGGATAAGTAGCCAG	9.10718e-06	Epidermis	Ctrl
Ctrl.Psoriasis_Ctrl3_10x_CCAATGAGTACAGAAT	-1.57953e-05	Fibroblasts	Ctrl
Ctrl.Psoriasis_Ctrl1_10x_AGACCATGTCACCGAC	5.87716e-06	Sebaceous glands	Ctrl
Ctrl.Psoriasis_Ctrl2_10x_TTTCACATCGAACGGA	8.96423e-07	Smooth muscle cells	Ctrl
Ctrl.Psoriasis_Ctrl2_10x_ACTGCAAAGCCATTTG	9.67262e-06	Fibroblasts	Ctrl
Ctrl.Psoriasis_Ctrl3_10x_CCCATTGTCACGGACC	7.88124e-07	Fibroblasts	Ctrl
Ctrl.Psoriasis_Ctrl2_10x_AAGCGAGTCCACGGAC	-1.5687e-05	Fibroblasts	Ctrl
Ctrl.Psoriasis_Ctrl3_10x_GCATGATCACTGCGTG	-2.00782e-05	Epidermis	Ctrl
Ctrl.Psoriasis_Ctrl3_10x_GGCAGTCAGACTACGG	5.40974e-06	Fibroblasts	Ctrl
Ctrl.Psoriasis_Ctrl3_10x_AGGAAATAGTGGATAT	-7.33766e-07	Epidermis	Ctrl
Ctrl.Psoriasis_Ctrl3_10x_GCTTCACGTAGACAGC	-5.71018e-06	Endothelial cells	Ctrl
Ctrl.Psoriasis_Ctrl3_10x_ACAAGCTCATGACCCG	-3.11068e-06	Epidermis	Ctrl
Ctrl.Psoriasis_Ctrl3_10x_AAAGAACCATCGGTTA	-6.71415e-06	Epidermis	Ctrl
Ctrl.Psoriasis_Ctrl3_10x_ACATCGACACAGTGTT	-1.5734e-06	Epidermis	Ctrl
Ctrl.Psoriasis_Ctrl3_10x_AACGAAAGTGTACAGG	-9.31305e-06	Epidermis	Ctrl
Ctrl.Psoriasis_Ctrl2_10x_CGCATGGCATCCGGCA	-1.98301e-05	Epidermis	Ctrl
Ctrl.Psoriasis_Ctrl3_10x_CCTCTCCCAACACACT	-2.196e-06	Fibroblasts	Ctrl
Ctrl.Psoriasis_Ctrl2_10x_AGACCCGAGTTCGCAT	1.04528e-05	Epidermis	Ctrl
Ctrl.Psoriasis_Ctrl3_10x_GTTGTGATCTAACGCA	1.87733e-05	Sebaceous glands	Ctrl
Ctrl.Psoriasis_Ctrl1_10x_TTTCAGTCAACAGCCC	2.6062e-08	Epidermis	Ctrl
Ctrl.Psoriasis_Ctrl3_10x_GTTAGTGGTGAACTAA	-8.06699e-07	Mast cells	Ctrl
Ctrl.Psoriasis_Ctrl3_10x_GTGCGTGCACGTGTGC	9.62982e-06	Lymphatic vessel cells	Ctrl
Ctrl.Psoriasis_Ctrl3_10x_CGTCAAATCGATGCTA	5.3571e-07	T helper cells	Ctrl
Ctrl.Psoriasis_Ctrl1_10x_CTTCAATCACTGAGGA	-4.34898e-06	Endothelial cells	Ctrl
Ctrl.Psoriasis_Ctrl1_10x_CATGCGGAGTCAATCC	-1.7373e-05	Schwann cells	Ctrl
Ctrl.Psoriasis_Ctrl1_10x_TGCAGGCAGAGCACTG	-1.2637e-05	Lymphatic vessel cells	Ctrl
Ctrl.Psoriasis_Ctrl1_10x_CATCCACCAGCTGTAT	4.06309e-06	Fibroblasts	Ctrl
Ctrl.Psoriasis_Ctrl1_10x_TCATGCCGTGCATCTA	-1.45965e-05	Epidermis	Ctrl
Ctrl.Psoriasis_Ctrl3_10x_TTGCGTCTCTCCGATC	1.04846e-05	Endothelial cells	Ctrl
Ctrl.Psoriasis_Ctrl3_10x_TTACTGTAGAGGACTC	-1.34643e-05	Epidermis	Ctrl
Ctrl.Psoriasis_Ctrl3_10x_TCATTACCATGGAATA	-1.93571e-06	Endothelial cells	Ctrl
Ctrl.Psoriasis_Ctrl3_10x_AGAGCAGGTTGTACGT	-2.33596e-08	Endothelial cells	Ctrl
Ctrl.Psoriasis_Ctrl1_10x_GTCCACTTCTAGAACC	-1.28297e-07	Sebaceous glands	Ctrl
Ctrl.Psoriasis_Ctrl3_10x_TCGTCCAAGAGCCATG	1.51947e-06	Epidermis	Ctrl
Ctrl.Psoriasis_Ctrl3_10x_GTCATTTCAGTAGATA	5.98511e-06	Mast cells	Ctrl
Ctrl.Psoriasis_Ctrl2_10x_TAACACGAGTGGAAAG	-1.26212e-06	Endothelial cells	Ctrl
Ctrl.Psoriasis_Ctrl1_10x_ACGATCAAGTGGTGGT	-2.48536e-06	Epidermis	Ctrl
Ctrl.Psoriasis_Ctrl1_10x_AGACAGGTCCCATAGA	1.60327e-06	Sebaceous glands	Ctrl
Ctrl.Psoriasis_Ctrl3_10x_CCTTCAGAGGTCTACT	-4.33642e-06	Sebaceous glands	Ctrl
Ctrl.Psoriasis_Ctrl1_10x_TCACTCGGTTTGACAC	1.53741e-05	Fibroblasts	Ctrl
Ctrl.Psoriasis_Ctrl3_10x_GTGTGATTCGGTGCAC	-2.17025e-05	Epidermis	Ctrl
Ctrl.Psoriasis_Ctrl3_10x_AACTTCTAGGCCCACT	1.027e-05	Mast cells	Ctrl
Ctrl.Psoriasis_Ctrl1_10x_GTCCTCAGTACCGGCT	-2.48483e-06	Endothelial cells	Ctrl
Ctrl.Psoriasis_Ctrl1_10x_TGTCCACAGCTCGCAC	4.2232e-06	Sebaceous glands	Ctrl
Ctrl.Psoriasis_Ctrl2_10x_GATCCCTGTATGCAAA	9.87653e-06	Sebaceous glands	Ctrl
Ctrl.Psoriasis_Ctrl3_10x_CTACCCACAACTCGAT	8.35568e-06	Fibroblasts	Ctrl
Ctrl.Psoriasis_Ctrl3_10x_ACTTTGTTCGAACCAT	-6.60522e-06	Fibroblasts	Ctrl
Ctrl.Psoriasis_Ctrl1_10x_ACTTTGTTCTTGATTC	1.56407e-05	Epidermis	Ctrl
Ctrl.Psoriasis_Ctrl3_10x_TTAGTCTAGGCACCAA	-1.62298e-05	Fibroblasts	Ctrl
Ctrl.Psoriasis_Ctrl2_10x_GCACATAAGCGCGTTC	8.63896e-06	Sebaceous glands	Ctrl
Ctrl.Psoriasis_Ctrl2_10x_CATGCAAAGACCAAAT	-5.11603e-06	Fibroblasts	Ctrl
Ctrl.Psoriasis_Ctrl3_10x_GAACACTAGTGGACTG	-1.91737e-05	Sebaceous glands	Ctrl
Ctrl.Psoriasis_Ctrl2_10x_GACCTTCAGTTGTAGA	-1.86581e-05	Fibroblasts	Ctrl
Ctrl.Psoriasis_Ctrl1_10x_ATTCTTGTCTCAACGA	2.45179e-06	Epidermis	Ctrl
Ctrl.Psoriasis_Ctrl3_10x_CGTCCATAGTGATTCC	2.22353e-05	Epidermis	Ctrl
Ctrl.Psoriasis_Ctrl1_10x_CAGGTATAGCTTCGTA	2.73376e-06	Epidermis	Ctrl
Ctrl.Psoriasis_Ctrl3_10x_TCATTGTCAGACCAGA	1.13078e-05	Epidermis	Ctrl
Ctrl.Psoriasis_Ctrl1_10x_GTTGTGAGTAGACGTG	8.38669e-06	Epidermis	Ctrl
Ctrl.Psoriasis_Ctrl2_10x_TTGAACGCAATGGCAG	-6.54615e-06	Fibroblasts	Ctrl
Ctrl.Psoriasis_Ctrl1_10x_GAGTTTGTCTACTCAT	9.53961e-06	Melanocytes	Ctrl
Ctrl.Psoriasis_Ctrl1_10x_CTCCCTCAGTCTAGCT	3.52951e-06	Epidermis	Ctrl
Ctrl.Psoriasis_Ctrl3_10x_ACATGCACACATGACT	2.06599e-06	Epidermis	Ctrl
Ctrl.Psoriasis_Ctrl3_10x_ATGAGTCCAGAGAAAG	1.00111e-05	Endothelial cells	Ctrl
Ctrl.Psoriasis_Ctrl1_10x_ATCCACCCACCATAAC	7.47452e-06	Epidermis	Ctrl
Ctrl.Psoriasis_Ctrl2_10x_AATAGAGGTTCAAACC	-6.26575e-06	Epidermis	Ctrl
Ctrl.Psoriasis_Ctrl3_10x_TCAAGCATCACAATGC	3.95224e-06	Endothelial cells	Ctrl
Ctrl.Psoriasis_Ctrl2_10x_ATAGGCTCAGGTCAAG	-8.92168e-06	Fibroblasts	Ctrl
Ctrl.Psoriasis_Ctrl3_10x_TGTCCTGCAGACGCTC	6.30818e-06	Fibroblasts	Ctrl
Ctrl.Psoriasis_Ctrl3_10x_CTCCATGGTGTAGCAG	-4.32705e-06	Endothelial cells	Ctrl
Ctrl.Psoriasis_Ctrl3_10x_CTGATCCTCGCTATTT	4.52139e-06	Endothelial cells	Ctrl
Ctrl.Psoriasis_Ctrl3_10x_GTTGCTCTCCAGCTCT	3.67999e-06	Epidermis	Ctrl
Ctrl.Psoriasis_Ctrl2_10x_CTAACTTCAATACGAA	-2.70387e-06	Sebaceous glands	Ctrl
Ctrl.Psoriasis_Ctrl3_10x_CAAGAGGAGGTAAACT	4.65513e-06	Epidermis	Ctrl
Ctrl.Psoriasis_Ctrl2_10x_CTACCCAGTAGCTTAC	5.74356e-06	Fibroblasts	Ctrl
Ctrl.Psoriasis_Ctrl2_10x_GATGACTAGTTGAAGT	-2.307e-06	Endothelial cells	Ctrl
Ctrl.Psoriasis_Ctrl3_10x_CGGGTCACATCCGTGG	1.17224e-05	Fibroblasts	Ctrl
Ctrl.Psoriasis_Ctrl3_10x_TCCCATGAGCTCTGTA	1.3927e-05	Epidermis	Ctrl
Ctrl.Psoriasis_Ctrl2_10x_ATGCGATGTGCGTTTA	-6.61991e-06	Epidermis	Ctrl
Ctrl.Psoriasis_Ctrl2_10x_GCTACCTAGGTCATAA	-7.77369e-06	Endothelial cells	Ctrl
Ctrl.Psoriasis_Ctrl1_10x_CGTCAAAGTTTGGCTA	5.13539e-06	Sebaceous glands	Ctrl
Ctrl.Psoriasis_Ctrl3_10x_AAAGGGCGTGGGCTCT	-9.13312e-06	Epidermis	Ctrl
Ctrl.Psoriasis_Ctrl1_10x_ATCACAGGTACACGTT	-4.49424e-06	Epidermis	Ctrl
Ctrl.Psoriasis_Ctrl1_10x_CAGCAATAGTAGGGTC	8.02933e-06	Endothelial cells	Ctrl
Ctrl.Psoriasis_Ctrl3_10x_GTCTTTAGTAGCTAAA	-5.73477e-06	Epidermis	Ctrl
Ctrl.Psoriasis_Ctrl3_10x_AGGGTGACACTCAAGT	-1.92813e-05	Fibroblasts	Ctrl
Ctrl.Psoriasis_Ctrl2_10x_GTCAGCGTCGCCAGTG	6.64391e-06	Fibroblasts	Ctrl
Ctrl.Psoriasis_Ctrl3_10x_TTACAGGAGTAAGCAT	-1.60254e-05	Lymphatic vessel cells	Ctrl
Ctrl.Psoriasis_Ctrl1_10x_GGGATCCGTACAGTTC	-1.3546e-05	Epidermis	Ctrl
Ctrl.Psoriasis_Ctrl2_10x_GTAAGTCCAGGTTACT	-3.01793e-05	Epidermis	Ctrl
Ctrl.Psoriasis_Ctrl1_10x_GTAGTACTCATCGCAA	8.31238e-06	Fibroblasts	Ctrl
Ctrl.Psoriasis_Ctrl1_10x_ATACTTCAGGTCATAA	2.51097e-06	Epidermis	Ctrl
Ctrl.Psoriasis_Ctrl1_10x_GACTTCCCAACGGTAG	4.62293e-06	Fibroblasts	Ctrl
Ctrl.Psoriasis_Ctrl3_10x_TGGGTTATCCATGATG	8.44792e-06	Fibroblasts	Ctrl
Ctrl.Psoriasis_Ctrl3_10x_GCCGATGGTGAATATG	-4.19715e-07	Epidermis	Ctrl
Ctrl.Psoriasis_Ctrl1_10x_ATTGGGTCATGTCTAG	-1.10558e-05	Epidermis	Ctrl
Ctrl.Psoriasis_Ctrl3_10x_AAGTCGTGTGTATTGC	5.63776e-06	Epidermis	Ctrl
Ctrl.Psoriasis_Ctrl3_10x_ATCCGTCCACGTCATA	1.30336e-05	Epidermis	Ctrl
Ctrl.Psoriasis_Ctrl1_10x_AGTACTGAGCGGGTAT	-1.50022e-05	Epidermis	Ctrl
Ctrl.Psoriasis_Ctrl3_10x_TTGCATTAGCGTCAAG	-6.06989e-06	Fibroblasts	Ctrl
Ctrl.Psoriasis_Ctrl3_10x_AGATGCTCACGGGTAA	-2.92245e-06	Epidermis	Ctrl
Ctrl.Psoriasis_Ctrl2_10x_ATAGAGATCCGCGGAT	-1.28968e-05	Endothelial cells	Ctrl
Ctrl.Psoriasis_Ctrl1_10x_ACCTGAACATCGAAGG	6.94106e-06	Epidermis	Ctrl
Ctrl.Psoriasis_Ctrl1_10x_TAGGTACCAGAGCCCT	-5.99182e-06	Epidermis	Ctrl
Ctrl.Psoriasis_Ctrl1_10x_TCCGAAAGTCGTTGGC	1.25691e-05	T helper cells	Ctrl
Ctrl.Psoriasis_Ctrl2_10x_GGTGTTAGTAGCTGCC	5.3508e-07	Mast cells	Ctrl
Ctrl.Psoriasis_Ctrl2_10x_TGGATCATCATCCCGT	7.28093e-06	Fibroblasts	Ctrl
Ctrl.Psoriasis_Ctrl3_10x_CGTAGTACACAGAGCA	1.5611e-05	Mast cells	Ctrl
Ctrl.Psoriasis_Ctrl2_10x_TGCTTCGCAAGGTCGA	2.65625e-06	Sebaceous glands	Ctrl
Ctrl.Psoriasis_Ctrl3_10x_GAGTCTATCGGAATTC	1.07673e-05	Epidermis	Ctrl
Ctrl.Psoriasis_Ctrl3_10x_GCATCTCAGATGAATC	2.10698e-06	Sebaceous glands	Ctrl
Ctrl.Psoriasis_Ctrl1_10x_TCGATTTTCCGAAATC	-1.51167e-05	Epidermis	Ctrl
Ctrl.Psoriasis_Ctrl2_10x_CCGAACGAGCGGCTCT	2.24023e-07	T helper cells	Ctrl
Ctrl.Psoriasis_Ctrl2_10x_ACGATCACATCATCTT	7.18136e-06	Sebaceous glands	Ctrl
Ctrl.Psoriasis_Ctrl3_10x_AGTGACTAGGTCACAG	4.89457e-06	Epidermis	Ctrl
Ctrl.Psoriasis_Ctrl1_10x_TGATCAGAGTAAGGGA	-1.73888e-06	Fibroblasts	Ctrl
Ctrl.Psoriasis_Ctrl2_10x_TCACTATCAGCAATTC	-1.2177e-05	Epidermis	Ctrl
Ctrl.Psoriasis_Ctrl3_10x_AACAAAGGTCGTTGCG	6.46398e-06	Fibroblasts	Ctrl
Ctrl.Psoriasis_Ctrl3_10x_AAGATAGGTATGGTTC	-9.16456e-06	Epidermis	Ctrl
Ctrl.Psoriasis_Ctrl2_10x_TGGATGTTCGCCGAGT	-1.25182e-05	Endothelial cells	Ctrl
Ctrl.Psoriasis_Ctrl2_10x_TTCGCTGAGTGGTTGG	5.94928e-06	Fibroblasts	Ctrl
Ctrl.Psoriasis_Ctrl2_10x_ATCGGATTCTTACCGC	-1.23281e-05	Epidermis	Ctrl
Ctrl.Psoriasis_Ctrl3_10x_GCGGAAATCTGAGGTT	2.44364e-06	Sebaceous glands	Ctrl
Ctrl.Psoriasis_Ctrl1_10x_CTCGAGGAGAAGATCT	2.77219e-08	Epidermis	Ctrl
Ctrl.Psoriasis_Ctrl3_10x_GTCAGCGAGTCGCGAA	-1.32821e-05	Epidermis	Ctrl
Ctrl.Psoriasis_Ctrl2_10x_ATGAGGGCATTGGGAG	1.1797e-05	Fibroblasts	Ctrl
Ctrl.Psoriasis_Ctrl2_10x_CGTTGGGCAATCGCAT	-5.92805e-06	Fibroblasts	Ctrl
Ctrl.Psoriasis_Ctrl3_10x_GTGCGTGAGCGCCGTT	1.19998e-05	Follicular epidermis	Ctrl
Ctrl.Psoriasis_Ctrl1_10x_ACACAGTTCGAACGCC	-4.75034e-06	Epidermis	Ctrl
Ctrl.Psoriasis_Ctrl3_10x_CAACAACCATGGGTTT	-5.75057e-06	Sebaceous glands	Ctrl
Ctrl.Psoriasis_Ctrl2_10x_AGATAGACAAATGCGG	-3.1226e-07	Lymphatic vessel cells	Ctrl
Ctrl.Psoriasis_Ctrl2_10x_GGAGAACAGAGCTGAC	-3.58057e-06	Sebaceous glands	Ctrl
Ctrl.Psoriasis_Ctrl1_10x_ATGAAAGTCAACTACG	-3.56601e-06	Epidermis	Ctrl
Ctrl.Psoriasis_Ctrl2_10x_TCTTGCGGTCGTTCAA	-8.77664e-06	Endothelial cells	Ctrl
Ctrl.Psoriasis_Ctrl3_10x_GTGCTGGGTAGACAAT	-1.2129e-05	Sebaceous glands	Ctrl
Ctrl.Psoriasis_Ctrl3_10x_AGACACTCATGAGAAT	6.13287e-06	Epidermis	Ctrl
Ctrl.Psoriasis_Ctrl2_10x_CGAGAAGCAAGCCTGC	-8.06203e-06	Sebaceous glands	Ctrl
Ctrl.Psoriasis_Ctrl2_10x_TTTACGTGTTTGTGGT	-1.37646e-05	Epidermis	Ctrl
Ctrl.Psoriasis_Ctrl1_10x_CACCGTTGTGTCATGT	-5.07848e-06	Sebaceous glands	Ctrl
Ctrl.Psoriasis_Ctrl1_10x_GACCTTCTCACCCTCA	-8.00935e-06	Lymphatic vessel cells	Ctrl
Ctrl.Psoriasis_Ctrl2_10x_GGGAGTATCTTTCAGT	-2.19279e-05	Epidermis	Ctrl
Ctrl.Psoriasis_Ctrl3_10x_CGACAGCCAAGCGCAA	-2.90937e-06	Fibroblasts	Ctrl
Ctrl.Psoriasis_Ctrl2_10x_GACCCAGCAAAGGATT	1.67174e-06	Epidermis	Ctrl
Ctrl.Psoriasis_Ctrl2_10x_ACAAGCTCAGAGATGC	2.94692e-06	Fibroblasts	Ctrl
Ctrl.Psoriasis_Ctrl1_10x_CCACAAACATCTTCGC	3.92741e-06	Epidermis	Ctrl
Ctrl.Psoriasis_Ctrl3_10x_GTCACGGAGCAAATCA	-1.00084e-05	Endothelial cells	Ctrl
Ctrl.Psoriasis_Ctrl3_10x_TGAGGTTGTGGAGGTT	-3.25727e-06	Epidermis	Ctrl
Ctrl.Psoriasis_Ctrl3_10x_GTGTCCTAGTTGCGAG	-1.00835e-05	Sebaceous glands	Ctrl
Ctrl.Psoriasis_Ctrl3_10x_TGCCGAGTCCAACCAA	-6.35431e-06	Epidermis	Ctrl
Ctrl.Psoriasis_Ctrl3_10x_AAGGAATTCTGAGGTT	-1.20984e-05	Epidermis	Ctrl
Ctrl.Psoriasis_Ctrl1_10x_GTGAGCCGTTCAAAGA	-1.11646e-05	Epidermis	Ctrl
Ctrl.Psoriasis_Ctrl3_10x_ATCACAGGTCTAGGTT	6.29881e-06	Fibroblasts	Ctrl
Ctrl.Psoriasis_Ctrl3_10x_CGTAGTACAGCTCATA	-2.72522e-06	Epidermis	Ctrl
Ctrl.Psoriasis_Ctrl1_10x_GTGCGTGTCCATCACC	-2.58841e-06	Epidermis	Ctrl
Ctrl.Psoriasis_Ctrl2_10x_AGACCCGAGCTCCCTT	1.72956e-05	Epidermis	Ctrl
Ctrl.Psoriasis_Ctrl3_10x_TAATTCCTCCAGCAAT	-5.83922e-07	Fibroblasts	Ctrl
Ctrl.Psoriasis_Ctrl3_10x_TGAGCGCAGTTGCCCG	-5.37064e-06	Epidermis	Ctrl
Ctrl.Psoriasis_Ctrl1_10x_CACGTTCTCGTCGGGT	7.47287e-06	Fibroblasts	Ctrl
Ctrl.Psoriasis_Ctrl3_10x_ACATTTCCAACAAGAT	-4.87258e-06	Mast cells	Ctrl
Ctrl.Psoriasis_Ctrl3_10x_CGATGGCGTCCTGGGT	1.37291e-05	Epidermis	Ctrl
Ctrl.Psoriasis_Ctrl3_10x_TTGTTGTTCCGAGGCT	-3.77672e-06	Epidermis	Ctrl
Ctrl.Psoriasis_Ctrl3_10x_ACCACAATCATGGTAC	-6.16153e-06	Sebaceous glands	Ctrl
Ctrl.Psoriasis_Ctrl3_10x_AACAACCCACTTCAGA	-1.16813e-05	Epidermis	Ctrl
Ctrl.Psoriasis_Ctrl1_10x_TCCTGCATCCCAATAG	3.2864e-06	Epidermis	Ctrl
Ctrl.Psoriasis_Ctrl3_10x_TTGTGGATCTGCATGA	1.46651e-05	Epidermis	Ctrl
Ctrl.Psoriasis_Ctrl3_10x_GTACAGTAGCTAGAAT	-3.5601e-06	Fibroblasts	Ctrl
Ctrl.Psoriasis_Ctrl2_10x_GGTGTTACACAGCGCT	2.61468e-06	Fibroblasts	Ctrl
Ctrl.Psoriasis_Ctrl3_10x_GCCAGTGGTCTGTCAA	3.33329e-06	Fibroblasts	Ctrl
Ctrl.Psoriasis_Ctrl2_10x_TACCTGCTCAAGTGTC	1.42219e-05	Epidermis	Ctrl
Ctrl.Psoriasis_Ctrl1_10x_TGTCAGATCCTATTTG	6.63877e-06	Epidermis	Ctrl
Ctrl.Psoriasis_Ctrl3_10x_TCCATCGAGGGTATAT	-1.07366e-05	Epidermis	Ctrl
Ctrl.Psoriasis_Ctrl3_10x_CTGTATTGTAGACAAT	-6.96902e-06	Mast cells	Ctrl
Ctrl.Psoriasis_Ctrl3_10x_ATTCTACTCTAGCCTC	-7.4613e-06	Epidermis	Ctrl
Ctrl.Psoriasis_Ctrl3_10x_GAGGCAAAGGATTTCC	1.41573e-06	Epidermis	Ctrl
Ctrl.Psoriasis_Ctrl2_10x_GACTTCCAGTACCCTA	-3.94722e-08	Epidermis	Ctrl
Ctrl.Psoriasis_Ctrl1_10x_TTCAATCTCACGACTA	3.67938e-06	Epidermis	Ctrl
Ctrl.Psoriasis_Ctrl1_10x_CAACAGTAGTCCGTCG	-6.57343e-06	Epidermis	Ctrl
Ctrl.Psoriasis_Ctrl3_10x_GAATCGTTCCGATTAG	-3.76347e-06	Epidermis	Ctrl
Ctrl.Psoriasis_Ctrl3_10x_ATGACCATCCGAGGCT	7.4136e-06	Epidermis	Ctrl
Ctrl.Psoriasis_Ctrl1_10x_TCCGTGTGTTGCTAGT	-9.96068e-07	Sebaceous glands	Ctrl
Ctrl.Psoriasis_Ctrl3_10x_GGAGGATCACGAAAGC	-6.5429e-06	Endothelial cells	Ctrl
Ctrl.Psoriasis_Ctrl3_10x_GCATCGGGTGCATGAG	9.71164e-06	Epidermis	Ctrl
Ctrl.Psoriasis_Ctrl2_10x_TGAGCATGTGGACAGT	1.34963e-07	Fibroblasts	Ctrl
Ctrl.Psoriasis_Ctrl3_10x_TTCCTTCTCAAACCTG	-9.16535e-06	Fibroblasts	Ctrl
Ctrl.Psoriasis_Ctrl2_10x_CGTGTCTGTTCGTGCG	1.70969e-05	Endothelial cells	Ctrl
Ctrl.Psoriasis_Ctrl1_10x_TGTCCCATCGTCGACG	-1.1681e-05	Epidermis	Ctrl
Ctrl.Psoriasis_Ctrl2_10x_TGAACGTCATGTTTGG	-1.78104e-05	Epidermis	Ctrl
Ctrl.Psoriasis_Ctrl3_10x_TCAGTGACATGAATAG	-2.25313e-05	Sebaceous glands	Ctrl
Ctrl.Psoriasis_Ctrl1_10x_GTCAAACGTATGCAAA	6.51126e-06	Epidermis	Ctrl
Ctrl.Psoriasis_Ctrl2_10x_GCCATTCTCACAAGGG	-5.32833e-06	Fibroblasts	Ctrl
Ctrl.Psoriasis_Ctrl3_10x_TTGTGTTCAGGTACGA	-2.75559e-06	Fibroblasts	Ctrl
Ctrl.Psoriasis_Ctrl1_10x_CAACCAAAGATGACCG	2.89627e-06	Endothelial cells	Ctrl
Ctrl.Psoriasis_Ctrl1_10x_ATGTCTTTCGAACTCA	-4.66484e-06	Sebaceous glands	Ctrl
Ctrl.Psoriasis_Ctrl3_10x_AGGTTGTGTTAGAGAT	-1.60806e-05	Fibroblasts	Ctrl
Ctrl.Psoriasis_Ctrl1_10x_CAATACGTCCCGAGAC	-1.94978e-05	Fibroblasts	Ctrl
Ctrl.Psoriasis_Ctrl3_10x_GAACTGTCAGAGTCTT	-3.407e-06	Epidermis	Ctrl
Ctrl.Psoriasis_Ctrl3_10x_GGTGTCGCAATAGAGT	1.74726e-06	Epidermis	Ctrl
Ctrl.Psoriasis_Ctrl3_10x_TCAGGGCTCTAGATCG	-2.27778e-05	Endothelial cells	Ctrl
Ctrl.Psoriasis_Ctrl3_10x_GTCTCACGTCCGAAGA	2.90524e-06	Fibroblasts	Ctrl
Ctrl.Psoriasis_Ctrl2_10x_TGACAGTAGAGGACTC	4.22306e-06	Endothelial cells	Ctrl
Ctrl.Psoriasis_Ctrl2_10x_ATTACCTTCCATAAGC	1.29474e-05	Epidermis	Ctrl
Ctrl.Psoriasis_Ctrl3_10x_ATGGGAGGTCATCAGT	1.64714e-06	Fibroblasts	Ctrl
Ctrl.Psoriasis_Ctrl1_10x_GGTAATCAGGCAGGTT	2.04954e-06	Epidermis	Ctrl
Ctrl.Psoriasis_Ctrl3_10x_TCAAGACCAGAACATA	6.04604e-06	Epidermis	Ctrl
Ctrl.Psoriasis_Ctrl2_10x_CAATTTCTCATTCTTG	-1.91408e-07	Fibroblasts	Ctrl
Ctrl.Psoriasis_Ctrl3_10x_AGTCACAGTCGTATGT	-7.97143e-07	Sebaceous glands	Ctrl
Ctrl.Psoriasis_Ctrl3_10x_CTGCCATAGAACCGCA	1.15984e-06	Epidermis	Ctrl
Ctrl.Psoriasis_Ctrl3_10x_TGCGGCAAGGCCACTC	7.44173e-06	Epidermis	Ctrl
Ctrl.Psoriasis_Ctrl3_10x_TTCATGTGTGACTGTT	-4.31291e-06	Epidermis	Ctrl
Ctrl.Psoriasis_Ctrl2_10x_ACGTTCCAGGACGCAT	-4.99529e-06	Endothelial cells	Ctrl
Ctrl.Psoriasis_Ctrl1_10x_CGTGATAGTGAAGCGT	-8.65162e-06	Sebaceous glands	Ctrl
Ctrl.Psoriasis_Ctrl3_10x_TGACTCCGTTAACAGA	-9.57757e-06	Fibroblasts	Ctrl
Ctrl.Psoriasis_Ctrl3_10x_ACGTTCCCATGGGAAC	3.268e-06	Mast cells	Ctrl
Ctrl.Psoriasis_Ctrl2_10x_GTCAAACTCCATTTCA	1.54737e-05	Fibroblasts	Ctrl
Ctrl.Psoriasis_Ctrl1_10x_GTTACGATCTAGTCAG	-9.6886e-06	Epidermis	Ctrl
Ctrl.Psoriasis_Ctrl3_10x_AGGTTGTCACTTGTGA	-1.8844e-06	Endothelial cells	Ctrl
Ctrl.Psoriasis_Ctrl1_10x_TCACAAGGTGATTCTG	-1.03e-05	Fibroblasts	Ctrl
Ctrl.Psoriasis_Ctrl1_10x_TAACTTCGTCATCACA	9.08086e-06	Endothelial cells	Ctrl
Ctrl.Psoriasis_Ctrl3_10x_GGTTGTAGTACGCTTA	-3.17382e-06	Epidermis	Ctrl
Ctrl.Psoriasis_Ctrl3_10x_TAGCACAGTTATGACC	1.79004e-06	Epidermis	Ctrl
Ctrl.Psoriasis_Ctrl1_10x_GTGTGATTCATGCTAG	3.48028e-06	Epidermis	Ctrl
Ctrl.Psoriasis_Ctrl2_10x_GAGGCAAGTTACGATC	-1.05428e-05	Fibroblasts	Ctrl
Ctrl.Psoriasis_Ctrl3_10x_CAAGAGGTCAAGTTGC	-1.04744e-06	Epidermis	Ctrl
Ctrl.Psoriasis_Ctrl1_10x_GTTACAGTCACTAGCA	-2.28343e-06	Endothelial cells	Ctrl
Ctrl.Psoriasis_Ctrl3_10x_GTCAAGTCAATCAGCT	6.75356e-06	Epidermis	Ctrl
Ctrl.Psoriasis_Ctrl2_10x_TGATTTCTCACCTCGT	-1.23324e-05	Follicular epidermis	Ctrl
Ctrl.Psoriasis_Ctrl3_10x_TGAATCGAGTATAGGT	-1.19996e-05	Epidermis	Ctrl
Ctrl.Psoriasis_Ctrl2_10x_GATCCCTCAGCTGTGC	7.65867e-06	Sebaceous glands	Ctrl
Ctrl.Psoriasis_Ctrl3_10x_TGTTGAGGTGTGCTTA	-5.88098e-06	Melanocytes	Ctrl
Ctrl.Psoriasis_Ctrl1_10x_AGCCAGCCAGGGCTTC	-6.60296e-06	Epidermis	Ctrl
Ctrl.Psoriasis_Ctrl1_10x_TGCCGAGGTGTCCGGT	1.13014e-06	Epidermis	Ctrl
Ctrl.Psoriasis_Ctrl2_10x_ATCCTATAGGTAAGGA	-3.20399e-06	Fibroblasts	Ctrl
Ctrl.Psoriasis_Ctrl2_10x_CCTTTGGGTGAAAGTT	1.86638e-05	Epidermis	Ctrl
Ctrl.Psoriasis_Ctrl3_10x_GGTTCTCGTACCTATG	2.59531e-06	Mast cells	Ctrl
Ctrl.Psoriasis_Ctrl1_10x_TGGTGATCAAACGGCA	1.6156e-06	Fibroblasts	Ctrl
Ctrl.Psoriasis_Ctrl3_10x_GCCTGTTGTAATTAGG	9.31075e-06	Epidermis	Ctrl
Ctrl.Psoriasis_Ctrl1_10x_GACGTTACAACCCGCA	-5.99467e-07	Endothelial cells	Ctrl
Ctrl.Psoriasis_Ctrl3_10x_GTTGAACCATTCTCCG	4.87397e-07	Fibroblasts	Ctrl
Ctrl.Psoriasis_Ctrl3_10x_GTTTGGACAGGATTCT	-1.07288e-05	Sebaceous glands	Ctrl
Ctrl.Psoriasis_Ctrl3_10x_GCATGATGTGTCCAAT	-2.29297e-05	Fibroblasts	Ctrl
Ctrl.Psoriasis_Ctrl3_10x_CCCGGAAGTTGTCATG	-1.20721e-05	Epidermis	Ctrl
Ctrl.Psoriasis_Ctrl3_10x_AAAGTGAGTGTTACTG	1.14109e-06	Epidermis	Ctrl
Ctrl.Psoriasis_Ctrl3_10x_AGAAGCGAGGTAGTCG	-1.0333e-05	Epidermis	Ctrl
Ctrl.Psoriasis_Ctrl3_10x_GACCCTTTCGCTCTCA	6.88808e-06	Epidermis	Ctrl
Ctrl.Psoriasis_Ctrl1_10x_ACCTGTCCACGGCTAC	7.25083e-06	Fibroblasts	Ctrl
Ctrl.Psoriasis_Ctrl3_10x_GGTTCTCAGCTAGAGC	2.1738e-06	Fibroblasts	Ctrl
Ctrl.Psoriasis_Ctrl3_10x_TTGCTGCGTCCGGATC	-2.01657e-06	Epidermis	Ctrl
Ctrl.Psoriasis_Ctrl1_10x_ATCACTTTCACAAGAA	-1.36569e-05	Endothelial cells	Ctrl
Ctrl.Psoriasis_Ctrl2_10x_GCGGATCTCCTGTTGC	-3.08938e-06	Epidermis	Ctrl
Ctrl.Psoriasis_Ctrl2_10x_CGTCCATCAGAATCGG	-4.52903e-06	Fibroblasts	Ctrl
Ctrl.Psoriasis_Ctrl3_10x_TAGACTGCAAGCCCAC	6.63229e-06	Epidermis	Ctrl
Ctrl.Psoriasis_Ctrl1_10x_AAAGTGACAGCTAACT	1.30863e-05	Sebaceous glands	Ctrl
Ctrl.Psoriasis_Ctrl3_10x_CGCATAAAGTTGGCGA	5.0104e-06	Lymphatic vessel cells	Ctrl
Ctrl.Psoriasis_Ctrl3_10x_GTGTCCTCAGGTGTGA	-1.12829e-05	Epidermis	Ctrl
Ctrl.Psoriasis_Ctrl3_10x_CTCCTTTCACCAGTTA	1.671e-05	Epidermis	Ctrl
Ctrl.Psoriasis_Ctrl2_10x_AGCATCAAGTGTTCAC	1.01035e-05	Epidermis	Ctrl
Ctrl.Psoriasis_Ctrl3_10x_CAGCAATCATATTCGG	2.23521e-06	Fibroblasts	Ctrl
Ctrl.Psoriasis_Ctrl2_10x_AGGTCATGTCTCCTGT	-2.20648e-05	Fibroblasts	Ctrl
Ctrl.Psoriasis_Ctrl1_10x_GATCGTAAGCTCATAC	-9.54586e-06	Epidermis	Ctrl
Ctrl.Psoriasis_Ctrl3_10x_TGATCAGCACACGCCA	-6.85731e-07	Fibroblasts	Ctrl
Ctrl.Psoriasis_Ctrl2_10x_ATCAGGTCACGCGTCA	7.61306e-06	Endothelial cells	Ctrl
Ctrl.Psoriasis_Ctrl3_10x_TCATACTTCGGTTAGT	-1.1799e-05	Epidermis	Ctrl
Ctrl.Psoriasis_Ctrl3_10x_AAATGGAGTTGTGTAC	3.2112e-05	Epidermis	Ctrl
Ctrl.Psoriasis_Ctrl3_10x_AGCGATTGTGGCTTAT	-2.55382e-05	Sebaceous glands	Ctrl
Ctrl.Psoriasis_Ctrl1_10x_GATCAGTCAAATCGGG	-2.35934e-06	Sebaceous glands	Ctrl
Ctrl.Psoriasis_Ctrl3_10x_TCAGTGATCCGCAAAT	-2.59563e-06	Epidermis	Ctrl
Ctrl.Psoriasis_Ctrl3_10x_TATACCTGTACGTACT	-6.63367e-06	Epidermis	Ctrl
Ctrl.Psoriasis_Ctrl3_10x_AGCCACGAGATAGTCA	-3.18991e-06	Epidermis	Ctrl
Ctrl.Psoriasis_Ctrl3_10x_TGGGATTAGGTCCTGC	7.42395e-06	Sebaceous glands	Ctrl
Ctrl.Psoriasis_Ctrl3_10x_ATTCACTAGGTTTACC	-8.74293e-06	Sebaceous glands	Ctrl
Ctrl.Psoriasis_Ctrl3_10x_CGCAGGTAGTTCCGTA	-2.08281e-05	Endothelial cells	Ctrl
Ctrl.Psoriasis_Ctrl1_10x_AAAGGATAGAGGTTAT	9.37679e-07	Epidermis	Ctrl
Ctrl.Psoriasis_Ctrl1_10x_CTAAGTGGTAAGGCTG	-1.81981e-08	Epidermis	Ctrl
Ctrl.Psoriasis_Ctrl2_10x_CTCATGCTCGGAAGGT	-1.31007e-07	Sebaceous glands	Ctrl
Ctrl.Psoriasis_Ctrl3_10x_CAAGACTCATTGTACG	6.67968e-06	Fibroblasts	Ctrl
Ctrl.Psoriasis_Ctrl3_10x_ATTCCTATCACCCTTG	-1.31677e-07	Sebaceous glands	Ctrl
Ctrl.Psoriasis_Ctrl2_10x_ACTATGGGTAACATAG	7.76047e-06	Fibroblasts	Ctrl
Ctrl.Psoriasis_Ctrl2_10x_CATACCCCAGTGACCC	-2.01074e-05	Epidermis	Ctrl
Ctrl.Psoriasis_Ctrl1_10x_CAGTGCGCACATAGCT	-1.12818e-05	Mast cells	Ctrl
Ctrl.Psoriasis_Ctrl2_10x_CGGTCAGAGGTTGGAC	3.488e-06	Fibroblasts	Ctrl
Ctrl.Psoriasis_Ctrl2_10x_CATTTCACAAGCTGTT	-3.52898e-06	Sebaceous glands	Ctrl
Ctrl.Psoriasis_Ctrl3_10x_GAGTTGTGTCGCGTTG	9.44775e-06	Sebaceous glands	Ctrl
Ctrl.Psoriasis_Ctrl3_10x_CATGCGGTCCACTAGA	-1.00472e-05	Fibroblasts	Ctrl
Ctrl.Psoriasis_Ctrl3_10x_TACCCACTCTCTCGCA	7.23903e-06	Fibroblasts	Ctrl
Ctrl.Psoriasis_Ctrl3_10x_GGGTATTAGCGGGTAT	-6.68833e-06	Epidermis	Ctrl
Ctrl.Psoriasis_Ctrl2_10x_GATAGCTAGGATGGCT	-1.11304e-05	Epidermis	Ctrl
Ctrl.Psoriasis_Ctrl1_10x_GTACAACGTGTTCCAA	-3.42805e-06	Mast cells	Ctrl
Ctrl.Psoriasis_Ctrl3_10x_AGCGCCAAGCGTCTCG	4.97793e-07	Epidermis	Ctrl
Ctrl.Psoriasis_Ctrl2_10x_CCTCATGGTCGACGCT	-1.22768e-05	Endothelial cells	Ctrl
Ctrl.Psoriasis_Ctrl3_10x_CGAGTTAAGCTTAGTC	-7.64006e-06	Epidermis	Ctrl
Ctrl.Psoriasis_Ctrl1_10x_AGAGCAGGTTTCGATG	-1.24618e-05	Fibroblasts	Ctrl
Ctrl.Psoriasis_Ctrl1_10x_GCTGCAGAGCGTACAG	1.01677e-05	Epidermis	Ctrl
Ctrl.Psoriasis_Ctrl3_10x_CTCTGGTTCCTGATAG	7.23613e-06	Fibroblasts	Ctrl
Ctrl.Psoriasis_Ctrl3_10x_GTGCTGGGTTCGGCGT	-1.03253e-05	Fibroblasts	Ctrl
Ctrl.Psoriasis_Ctrl3_10x_AGAGCCCGTAAGCAAT	5.57346e-06	Fibroblasts	Ctrl
Ctrl.Psoriasis_Ctrl2_10x_TACAACGTCCCAACTC	-2.55581e-06	Epidermis	Ctrl
Ctrl.Psoriasis_Ctrl3_10x_GTGTCCTGTCGACTTA	-1.11339e-05	Endothelial cells	Ctrl
Ctrl.Psoriasis_Ctrl2_10x_AGACAAAGTAACCAGG	4.21197e-06	Sebaceous glands	Ctrl
Ctrl.Psoriasis_Ctrl2_10x_ACTTATCAGCTTTGTG	-3.2295e-06	Epidermis	Ctrl
Ctrl.Psoriasis_Ctrl3_10x_TCTCAGCTCATGCCCT	8.8018e-06	Epidermis	Ctrl
Ctrl.Psoriasis_Ctrl2_10x_TGATTTCCAGCACCCA	-1.94864e-06	Epidermis	Ctrl
Ctrl.Psoriasis_Ctrl3_10x_GTTGCTCCAAGCCCAC	1.18805e-05	Fibroblasts	Ctrl
Ctrl.Psoriasis_Ctrl1_10x_TCGATTTTCATTTGGG	-5.09765e-06	Epidermis	Ctrl
Ctrl.Psoriasis_Ctrl3_10x_TCAGGTAGTTAAACCC	2.19548e-06	Epidermis	Ctrl
Ctrl.Psoriasis_Ctrl3_10x_CTAACCCAGCGAGTAC	3.70294e-06	Epidermis	Ctrl
Ctrl.Psoriasis_Ctrl2_10x_CACTGTCCAGAAGCTG	2.79108e-06	Sebaceous glands	Ctrl
Ctrl.Psoriasis_Ctrl1_10x_ACAAAGACATAGCACT	2.01942e-06	Epidermis	Ctrl
Ctrl.Psoriasis_Ctrl1_10x_CACACAATCCACCTGT	-1.29965e-07	Lymphatic vessel cells	Ctrl
Ctrl.Psoriasis_Ctrl3_10x_CAATGACGTACTCAAC	-9.0865e-07	Epidermis	Ctrl
Ctrl.Psoriasis_Ctrl1_10x_GGCTTTCCAAGCACAG	1.36503e-05	Lymphatic vessel cells	Ctrl
Ctrl.Psoriasis_Ctrl3_10x_ATCATTCTCTCACTCG	9.08131e-06	Endothelial cells	Ctrl
Ctrl.Psoriasis_Ctrl2_10x_GTTGTGAAGGCGACAT	-6.09888e-06	Epidermis	Ctrl
Ctrl.Psoriasis_Ctrl3_10x_TGCTCGTCAGCCGTCA	1.39644e-05	Sebaceous glands	Ctrl
Ctrl.Psoriasis_Ctrl3_10x_GAGGGTAAGATCGACG	1.44798e-06	Epidermis	Ctrl
Ctrl.Psoriasis_Ctrl3_10x_ACAGGGAAGCAATTCC	-6.40607e-06	Epidermis	Ctrl
Ctrl.Psoriasis_Ctrl1_10x_TTCATGTAGTGACCTT	1.69802e-06	Epidermis	Ctrl
Ctrl.Psoriasis_Ctrl3_10x_CAATCGATCCGTCAAA	-1.57187e-06	Endothelial cells	Ctrl
Ctrl.Psoriasis_Ctrl3_10x_ATCGCCTCAAGTCCCG	1.0094e-06	Epidermis	Ctrl
Ctrl.Psoriasis_Ctrl2_10x_TGATGCAAGTCTTCGA	-9.73394e-06	Sebaceous glands	Ctrl
Ctrl.Psoriasis_Ctrl1_10x_CCTCTAGCACTACAGT	-8.19825e-06	Epidermis	Ctrl
Ctrl.Psoriasis_Ctrl3_10x_ACAGAAACACATGTTG	1.36292e-05	Epidermis	Ctrl
Ctrl.Psoriasis_Ctrl3_10x_GAGCTGCTCCGTGGCA	9.61371e-06	Epidermis	Ctrl
Ctrl.Psoriasis_Ctrl2_10x_ATTCTACGTGTGCCTG	-8.83724e-06	Endothelial cells	Ctrl
Ctrl.Psoriasis_Ctrl2_10x_GTGCTTCTCGGCTCTT	-9.00092e-06	Sebaceous glands	Ctrl
Ctrl.Psoriasis_Ctrl3_10x_CCGTGAGTCCGGCAGT	1.72333e-05	Epidermis	Ctrl
Ctrl.Psoriasis_Ctrl3_10x_GTCGCGAGTAATGTGA	1.90904e-05	Fibroblasts	Ctrl
Ctrl.Psoriasis_Ctrl3_10x_GCATCTCAGCACTCCG	-7.77141e-06	Fibroblasts	Ctrl
Ctrl.Psoriasis_Ctrl1_10x_ACTATCTTCGACGTCG	-1.30231e-05	Epidermis	Ctrl
Ctrl.Psoriasis_Ctrl2_10x_ATGTCTTTCAGGCGAA	2.6235e-05	Sebaceous glands	Ctrl
Ctrl.Psoriasis_Ctrl3_10x_CCTTTGGGTTGTCTAG	2.29629e-06	Epidermis	Ctrl
Ctrl.Psoriasis_Ctrl2_10x_GTTCCGTAGCGAATGC	1.8675e-06	Epidermis	Ctrl
Ctrl.Psoriasis_Ctrl3_10x_CACACAAGTTCGAAGG	7.61366e-07	Endothelial cells	Ctrl
Ctrl.Psoriasis_Ctrl2_10x_TGACTCCTCACGAACT	1.40486e-05	Epidermis	Ctrl
Ctrl.Psoriasis_Ctrl2_10x_CGCAGGTAGCGCAATG	-1.91722e-06	Sebaceous glands	Ctrl
Ctrl.Psoriasis_Ctrl2_10x_AACGGGACATCGCTGG	1.45939e-05	Fibroblasts	Ctrl
Ctrl.Psoriasis_Ctrl3_10x_AACCCAACATGTGACT	-2.20655e-06	Fibroblasts	Ctrl
Ctrl.Psoriasis_Ctrl2_10x_GTACAACGTGGTATGG	5.05146e-06	Epidermis	Ctrl
Ctrl.Psoriasis_Ctrl2_10x_CATTCTACATGCCGGT	-1.0335e-05	Fibroblasts	Ctrl
Ctrl.Psoriasis_Ctrl3_10x_TTCACCGAGCTGTCCG	1.70473e-06	Epidermis	Ctrl
Ctrl.Psoriasis_Ctrl1_10x_TTCTTCCTCGGCCAAC	1.20067e-05	Fibroblasts	Ctrl
Ctrl.Psoriasis_Ctrl1_10x_ATGAGGGGTTGTGTAC	-1.63406e-06	Sebaceous glands	Ctrl
Ctrl.Psoriasis_Ctrl3_10x_TCCATCGCAGTCTTCC	1.28248e-05	Epidermis	Ctrl
Ctrl.Psoriasis_Ctrl2_10x_GTGAGCCTCGACACTA	2.7272e-05	Epidermis	Ctrl
Ctrl.Psoriasis_Ctrl3_10x_TCCTAATGTTCCAGGC	9.41924e-06	Epidermis	Ctrl
Ctrl.Psoriasis_Ctrl1_10x_GGCAGTCGTCGACTGC	-2.48614e-06	Fibroblasts	Ctrl
Ctrl.Psoriasis_Ctrl3_10x_TAGGAGGGTCTTACAG	9.64789e-07	Endothelial cells	Ctrl
Ctrl.Psoriasis_Ctrl3_10x_ACGGAAGAGGCAGCTA	-4.33931e-06	T helper cells	Ctrl
Ctrl.Psoriasis_Ctrl3_10x_TCACTATGTTGCCATA	2.17867e-05	Endothelial cells	Ctrl
Ctrl.Psoriasis_Ctrl3_10x_GACCGTGGTATGAGAT	-2.95878e-05	Fibroblasts	Ctrl
Ctrl.Psoriasis_Ctrl3_10x_GTTATGGGTCGAAGCA	8.08882e-07	Fibroblasts	Ctrl
Ctrl.Psoriasis_Ctrl3_10x_ATGTCCCGTACGAGTG	1.10138e-06	Epidermis	Ctrl
Ctrl.Psoriasis_Ctrl3_10x_AATGAAGTCGCTAGCG	2.13448e-06	Fibroblasts	Ctrl
Ctrl.Psoriasis_Ctrl3_10x_AATCACGTCCGCGATG	-1.55782e-05	Epidermis	Ctrl
Ctrl.Psoriasis_Ctrl3_10x_TTCATGTCATCGATCA	2.16212e-06	Lymphatic vessel cells	Ctrl
Ctrl.Psoriasis_Ctrl1_10x_TTTACGTCAGCCCACA	1.87664e-06	Epidermis	Ctrl
Ctrl.Psoriasis_Ctrl2_10x_TGGCGTGGTATCGTAC	1.25862e-05	Fibroblasts	Ctrl
Ctrl.Psoriasis_Ctrl1_10x_GCTGGGTAGTCATCGT	5.23518e-06	Epidermis	Ctrl
Ctrl.Psoriasis_Ctrl1_10x_ACTGTGATCACAGAGG	1.11545e-05	Fibroblasts	Ctrl
Ctrl.Psoriasis_Ctrl1_10x_AGACACTAGAATCTAG	-9.57502e-06	Epidermis	Ctrl
Ctrl.Psoriasis_Ctrl3_10x_CATACCCGTAGGACTG	-1.24406e-06	Epidermis	Ctrl
Ctrl.Psoriasis_Ctrl3_10x_ACCATTTGTGGACCAA	1.91738e-06	Endothelial cells	Ctrl
Ctrl.Psoriasis_Ctrl1_10x_TTCCACGTCCCAGCGA	2.72217e-06	Epidermis	Ctrl
Ctrl.Psoriasis_Ctrl3_10x_CGCATAACACGGATCC	-6.93814e-06	Fibroblasts	Ctrl
Ctrl.Psoriasis_Ctrl3_10x_TTCCTTCAGCAAGTGC	1.47917e-05	Sebaceous glands	Ctrl
Ctrl.Psoriasis_Ctrl3_10x_TAGGGTTCAAGAGGCT	-6.11767e-06	Smooth muscle cells	Ctrl
Ctrl.Psoriasis_Ctrl1_10x_CTCAATTGTACGTAGG	-1.61431e-05	Epidermis	Ctrl
Ctrl.Psoriasis_Ctrl3_10x_ACTTAGGTCAGCCTCT	4.0249e-06	Epidermis	Ctrl
Ctrl.Psoriasis_Ctrl3_10x_GTGTGATGTGCCGTAC	6.64555e-06	Epidermis	Ctrl
Ctrl.Psoriasis_Ctrl2_10x_GTTCTATGTTGTCATG	9.44127e-06	Epidermis	Ctrl
Ctrl.Psoriasis_Ctrl3_10x_TCGCTTGAGGCATCGA	-9.46261e-06	Epidermis	Ctrl
Ctrl.Psoriasis_Ctrl1_10x_CATCCCATCTCCCATG	-2.48288e-06	Epidermis	Ctrl
Ctrl.Psoriasis_Ctrl1_10x_GTTGCGGGTCTTGCGG	-1.32844e-05	Sebaceous glands	Ctrl
Ctrl.Psoriasis_Ctrl1_10x_GCCAACGCAGGTGAGT	8.44764e-06	Epidermis	Ctrl
Ctrl.Psoriasis_Ctrl3_10x_CTCCAACGTGGGCTCT	3.47697e-06	Epidermis	Ctrl
Ctrl.Psoriasis_Ctrl1_10x_AAGCGTTGTGCATGTT	9.13763e-06	Epidermis	Ctrl
Ctrl.Psoriasis_Ctrl2_10x_GTAGAGGCAATGTCTG	6.08275e-06	Lymphatic vessel cells	Ctrl
Ctrl.Psoriasis_Ctrl3_10x_CAACGGCTCATAGCAC	-6.07548e-06	Epidermis	Ctrl
Ctrl.Psoriasis_Ctrl1_10x_CAGAGCCTCTATCGGA	1.79658e-06	Fibroblasts	Ctrl
Ctrl.Psoriasis_Ctrl3_10x_GTCAAACCAGCGACCT	-1.90841e-05	Epidermis	Ctrl
Ctrl.Psoriasis_Ctrl3_10x_TCGAAGTTCCAAGCAT	5.02946e-06	Mast cells	Ctrl
Ctrl.Psoriasis_Ctrl3_10x_GACGCTGCAACAAAGT	9.68899e-06	Fibroblasts	Ctrl
Ctrl.Psoriasis_Ctrl3_10x_GACACGCCAGTCAACT	-8.75737e-06	Endothelial cells	Ctrl
Ctrl.Psoriasis_Ctrl3_10x_TGACGCGAGTTTCTTC	-2.13602e-05	Epidermis	Ctrl
Ctrl.Psoriasis_Ctrl2_10x_TATTGGGTCTGATTCT	-1.52283e-05	Mast cells	Ctrl
Ctrl.Psoriasis_Ctrl3_10x_AGAAGCGTCTCATTTG	-1.11312e-05	Epidermis	Ctrl
Ctrl.Psoriasis_Ctrl3_10x_CGAATTGTCTACTCAT	1.24098e-05	Sebaceous glands	Ctrl
Ctrl.Psoriasis_Ctrl2_10x_CAGATTGTCGTCCTTG	3.48194e-08	Fibroblasts	Ctrl
Ctrl.Psoriasis_Ctrl3_10x_TCTATACTCCGATAAC	-1.23779e-05	Epidermis	Ctrl
Ctrl.Psoriasis_Ctrl1_10x_AGCTACACACTTCAAG	5.55699e-06	Fibroblasts	Ctrl
Ctrl.Psoriasis_Ctrl2_10x_TCCCATGAGTAAACAC	-2.18315e-05	Fibroblasts	Ctrl
Ctrl.Psoriasis_Ctrl3_10x_ATGTCTTCATATTCGG	-2.47024e-06	Smooth muscle cells	Ctrl
Ctrl.Psoriasis_Ctrl2_10x_TACCGAATCGGCTTCT	1.11286e-05	Fibroblasts	Ctrl
Ctrl.Psoriasis_Ctrl1_10x_GAGTTGTTCCTCTTTC	-3.41673e-06	Endothelial cells	Ctrl
Ctrl.Psoriasis_Ctrl3_10x_CACTGAATCGACGAGA	1.30544e-05	Fibroblasts	Ctrl
Ctrl.Psoriasis_Ctrl2_10x_ACTATCTCAGACAAGC	1.79532e-05	Epidermis	Ctrl
Ctrl.Psoriasis_Ctrl2_10x_CTTCCGAAGCATTTGC	-1.16784e-05	Epidermis	Ctrl
Ctrl.Psoriasis_Ctrl2_10x_CCAATGACAAGCACCC	-1.15229e-05	Fibroblasts	Ctrl
Ctrl.Psoriasis_Ctrl3_10x_AGGAGGTTCCGATCGG	-9.14455e-06	Epidermis	Ctrl
Ctrl.Psoriasis_Ctrl1_10x_AAGGAATCAGGCTCTG	5.28728e-06	Follicular epidermis	Ctrl
Ctrl.Psoriasis_Ctrl3_10x_TCAAGCACATGTGACT	8.35079e-06	Sebaceous glands	Ctrl
Ctrl.Psoriasis_Ctrl1_10x_AGTACTGAGTTGCTCA	1.20914e-05	Epidermis	Ctrl
Ctrl.Psoriasis_Ctrl1_10x_AAGAACACAGGTCAAG	1.29947e-05	Fibroblasts	Ctrl
Ctrl.Psoriasis_Ctrl3_10x_ACCAACATCCACTTCG	1.07573e-05	Epidermis	Ctrl
Ctrl.Psoriasis_Ctrl3_10x_ATTACTCAGGTCATCT	9.39801e-06	Epidermis	Ctrl
Ctrl.Psoriasis_Ctrl3_10x_AGAGCCCGTCCACTCT	1.63375e-06	Lymphatic vessel cells	Ctrl
Ctrl.Psoriasis_Ctrl1_10x_GAGTTACTCAAAGGAT	-8.88139e-06	Mast cells	Ctrl
Ctrl.Psoriasis_Ctrl3_10x_AGGGCTCAGATGAAGG	-7.26161e-06	Mast cells	Ctrl
Ctrl.Psoriasis_Ctrl3_10x_CAACAACCATAACAGA	4.07597e-06	Fibroblasts	Ctrl
Ctrl.Psoriasis_Ctrl3_10x_TGTTTGTCATTGCAAC	1.68354e-05	Fibroblasts	Ctrl
Ctrl.Psoriasis_Ctrl3_10x_CTGGTCTGTCCAGTTA	1.70598e-05	Endothelial cells	Ctrl
Ctrl.Psoriasis_Ctrl3_10x_TGTCCACAGATCACTC	-1.92617e-05	Epidermis	Ctrl
Ctrl.Psoriasis_Ctrl2_10x_AGTAACCCAGCGACCT	-8.33998e-06	Follicular epidermis	Ctrl
Ctrl.Psoriasis_Ctrl3_10x_GTGACGCTCGCTTGCT	1.41913e-05	Fibroblasts	Ctrl
Ctrl.Psoriasis_Ctrl2_10x_AACGGGACAATGTTGC	-1.06411e-05	Mast cells	Ctrl
Ctrl.Psoriasis_Ctrl3_10x_AGGTTGTGTTACCGTA	-1.61358e-05	Fibroblasts	Ctrl
Ctrl.Psoriasis_Ctrl3_10x_GATTCTTGTAATCAAG	5.99811e-06	Epidermis	Ctrl
Ctrl.Psoriasis_Ctrl2_10x_AGTTCCCCAGGCTCTG	1.73296e-05	Epidermis	Ctrl
Ctrl.Psoriasis_Ctrl3_10x_TCAGGTACAGTCTGGC	1.9345e-05	Endothelial cells	Ctrl
Ctrl.Psoriasis_Ctrl3_10x_GGATGTTGTTTACCAG	5.32821e-06	Epidermis	Ctrl
Ctrl.Psoriasis_Ctrl2_10x_AGATCGTTCCTAGCTC	7.19666e-06	Fibroblasts	Ctrl
Ctrl.Psoriasis_Ctrl3_10x_TGGGTTATCTTCCACG	5.60093e-06	Fibroblasts	Ctrl
Ctrl.Psoriasis_Ctrl2_10x_TCCCATGGTCCGTACG	-1.80869e-07	Epidermis	Ctrl
Ctrl.Psoriasis_Ctrl3_10x_TGAACGTGTTGGGCCT	-3.37174e-05	Epidermis	Ctrl
Ctrl.Psoriasis_Ctrl1_10x_AACGAAATCATTGCCC	7.60703e-06	Fibroblasts	Ctrl
Ctrl.Psoriasis_Ctrl3_10x_AGGTTACGTTCCGCAG	-3.91227e-06	Fibroblasts	Ctrl
Ctrl.Psoriasis_Ctrl1_10x_TGTTGGAAGCGTCTCG	1.0099e-05	Epidermis	Ctrl
Ctrl.Psoriasis_Ctrl1_10x_CCCGAAGGTCTTGAAC	-6.26973e-06	Epidermis	Ctrl
Ctrl.Psoriasis_Ctrl3_10x_GGGTCACGTCTTCAAG	-1.63458e-05	Epidermis	Ctrl
Ctrl.Psoriasis_Ctrl2_10x_GTCTACCAGTCCCGGT	1.24524e-05	Epidermis	Ctrl
Ctrl.Psoriasis_Ctrl1_10x_ACATGCACATCAGCAT	1.81377e-06	Epidermis	Ctrl
Ctrl.Psoriasis_Ctrl2_10x_GAGTTACTCATTCATC	3.4953e-05	Fibroblasts	Ctrl
Ctrl.Psoriasis_Ctrl2_10x_AACCAACCAGGGACTA	9.15592e-06	Epidermis	Ctrl
Ctrl.Psoriasis_Ctrl1_10x_TTTCCTCGTTTGAAAG	1.04851e-05	Fibroblasts	Ctrl
Ctrl.Psoriasis_Ctrl1_10x_TAGACTGAGAAACTGT	7.63825e-06	Sebaceous glands	Ctrl
Ctrl.Psoriasis_Ctrl2_10x_TTCTTCCAGTCCCGGT	-6.03387e-06	Epidermis	Ctrl
Ctrl.Psoriasis_Ctrl3_10x_CAACAACGTAAGTAGT	-3.7043e-06	Sebaceous glands	Ctrl
Ctrl.Psoriasis_Ctrl3_10x_GAACACTCAGACACAG	1.05983e-05	Epidermis	Ctrl
Ctrl.Psoriasis_Ctrl2_10x_TCGGGTGCAAGAAATC	1.05511e-05	Epidermis	Ctrl
Ctrl.Psoriasis_Ctrl3_10x_ACCTGAAAGCTCGTGC	5.82972e-06	Epidermis	Ctrl
Ctrl.Psoriasis_Ctrl3_10x_GATCCCTTCCGTGGGT	-9.86567e-06	Epidermis	Ctrl
Ctrl.Psoriasis_Ctrl1_10x_TACCTCGAGGTCACCC	1.68462e-05	Epidermis	Ctrl
Ctrl.Psoriasis_Ctrl1_10x_GTTTACTAGCCTGTCG	-1.36684e-05	Endothelial cells	Ctrl
Ctrl.Psoriasis_Ctrl3_10x_AGGGTGACACTCGATA	-4.33214e-06	Mast cells	Ctrl
Ctrl.Psoriasis_Ctrl3_10x_GGAGCAACACACGTGC	2.32506e-05	Sebaceous glands	Ctrl
Ctrl.Psoriasis_Ctrl3_10x_GTCGTAACATATAGCC	5.24122e-06	Endothelial cells	Ctrl
Ctrl.Psoriasis_Ctrl3_10x_TACGTCCAGATAACAC	9.70733e-06	Fibroblasts	Ctrl
Ctrl.Psoriasis_Ctrl1_10x_GTAACACAGAGTAACT	3.76973e-06	Fibroblasts	Ctrl
Ctrl.Psoriasis_Ctrl3_10x_TGATGGTAGAGAGGTA	-9.95933e-06	Epidermis	Ctrl
Ctrl.Psoriasis_Ctrl2_10x_TATGTTCGTGCAAGAC	-5.97483e-06	Endothelial cells	Ctrl
Ctrl.Psoriasis_Ctrl2_10x_TTGAGTGCAGGGAATC	1.65251e-06	Melanocytes	Ctrl
Ctrl.Psoriasis_Ctrl2_10x_GTCTACCAGGCATGGT	-2.92848e-05	Fibroblasts	Ctrl
Ctrl.Psoriasis_Ctrl3_10x_CGTTGGGAGGCTAGCA	-8.47914e-06	Fibroblasts	Ctrl
Ctrl.Psoriasis_Ctrl3_10x_TCAATTCCAGCTATTG	7.98585e-06	Sebaceous glands	Ctrl
Ctrl.Psoriasis_Ctrl1_10x_ATCACTTAGCGTTGTT	-2.98456e-06	Endothelial cells	Ctrl
Ctrl.Psoriasis_Ctrl3_10x_TGGTAGTTCGGCTGTG	-2.83611e-06	Epidermis	Ctrl
Ctrl.Psoriasis_Ctrl1_10x_CTCCACATCGACGATT	8.69519e-06	Fibroblasts	Ctrl
Ctrl.Psoriasis_Ctrl2_10x_TTTCATGTCAGAGCGA	-5.44355e-06	Fibroblasts	Ctrl
Ctrl.Psoriasis_Ctrl1_10x_AGGACTTAGCAGAAAG	6.28803e-06	Fibroblasts	Ctrl
Ctrl.Psoriasis_Ctrl3_10x_TTTATGCCAGCCGTCA	-1.42233e-05	Endothelial cells	Ctrl
Ctrl.Psoriasis_Ctrl2_10x_CCATAAGTCCACCTCA	-1.22751e-05	Epidermis	Ctrl
Ctrl.Psoriasis_Ctrl3_10x_GAATCACGTGTTAACC	-1.67411e-05	Endothelial cells	Ctrl
Ctrl.Psoriasis_Ctrl3_10x_GTTAGTGTCATGACAC	8.43985e-07	Epidermis	Ctrl
Ctrl.Psoriasis_Ctrl1_10x_AACTTCTGTACGTTCA	-2.06126e-06	Sebaceous glands	Ctrl
Ctrl.Psoriasis_Ctrl3_10x_CCTCTAGGTACGACAG	1.44187e-05	Fibroblasts	Ctrl
Ctrl.Psoriasis_Ctrl3_10x_GAGGGTACACCCATAA	-4.17821e-07	Fibroblasts	Ctrl
Ctrl.Psoriasis_Ctrl1_10x_CTCCTCCTCTGGTTGA	1.35375e-05	Fibroblasts	Ctrl
Ctrl.Psoriasis_Ctrl3_10x_TCTGCCAGTGATTAGA	1.94523e-05	Fibroblasts	Ctrl
Ctrl.Psoriasis_Ctrl3_10x_AAGCCATTCATGAGGG	-4.90938e-06	Epidermis	Ctrl
Ctrl.Psoriasis_Ctrl3_10x_GTGTGGCGTCTTGCGG	3.88439e-06	Epidermis	Ctrl
Ctrl.Psoriasis_Ctrl3_10x_CTCAGAACAATTGCGT	-8.44893e-06	Epidermis	Ctrl
Ctrl.Psoriasis_Ctrl2_10x_CACGTGGAGTTTAGGA	7.3799e-06	Epidermis	Ctrl
Ctrl.Psoriasis_Ctrl3_10x_CTGGCAGTCCTTATGT	-1.07976e-05	Epidermis	Ctrl
Ctrl.Psoriasis_Ctrl3_10x_GAGGCAATCACTGTCC	-1.02647e-05	Endothelial cells	Ctrl
Ctrl.Psoriasis_Ctrl2_10x_CAAGCTATCACTTCTA	2.88793e-06	Follicular epidermis	Ctrl
Ctrl.Psoriasis_Ctrl2_10x_ACCGTTCAGGGCGAAG	9.08113e-07	Epidermis	Ctrl
Ctrl.Psoriasis_Ctrl1_10x_AACAAGAAGCCGATCC	2.62623e-06	Epidermis	Ctrl
Ctrl.Psoriasis_Ctrl3_10x_GTTCTATAGGCATCAG	6.93349e-07	Lymphatic vessel cells	Ctrl
Ctrl.Psoriasis_Ctrl1_10x_CATGCAATCCCTCTCC	-5.28644e-06	Epidermis	Ctrl
Ctrl.Psoriasis_Ctrl3_10x_GCTTCACGTCGCAGTC	-1.30202e-06	Epidermis	Ctrl
Ctrl.Psoriasis_Ctrl2_10x_TTAGGCAGTGAACTAA	1.62016e-05	Epidermis	Ctrl
Ctrl.Psoriasis_Ctrl1_10x_CTGCCTATCCGGCTTT	-1.78951e-07	T helper cells	Ctrl
Ctrl.Psoriasis_Ctrl3_10x_CATACAGGTGGAGGTT	-1.31849e-05	Mast cells	Ctrl
Ctrl.Psoriasis_Ctrl3_10x_GAGTCATAGCACTCCG	-8.4456e-06	Endothelial cells	Ctrl
Ctrl.Psoriasis_Ctrl3_10x_ATGGGAGTCCGATAGT	-1.10181e-05	Endothelial cells	Ctrl
Ctrl.Psoriasis_Ctrl1_10x_TGCTGAAGTTTGTTGG	-9.0009e-06	Epidermis	Ctrl
Ctrl.Psoriasis_Ctrl3_10x_ATTTCACTCCACAGCG	-1.26108e-05	Fibroblasts	Ctrl
Ctrl.Psoriasis_Ctrl3_10x_GCCGATGTCCTAAGTG	-2.62585e-05	Epidermis	Ctrl
Ctrl.Psoriasis_Ctrl3_10x_ATACTTCAGCAACCAG	6.69066e-06	Lymphatic vessel cells	Ctrl
Ctrl.Psoriasis_Ctrl1_10x_AGCATCATCTGAGAGG	6.60042e-06	Epidermis	Ctrl
Ctrl.Psoriasis_Ctrl3_10x_CACAGGCCATCGGTTA	-2.506e-06	Fibroblasts	Ctrl
Ctrl.Psoriasis_Ctrl3_10x_GAAGCGATCTCATGCC	-7.23797e-06	Fibroblasts	Ctrl
Ctrl.Psoriasis_Ctrl3_10x_CAATACGTCTGGGAGA	-8.12182e-06	Epidermis	Ctrl
Ctrl.Psoriasis_Ctrl1_10x_GGGAGTATCCGTATGA	3.98734e-06	Epidermis	Ctrl
Ctrl.Psoriasis_Ctrl3_10x_CATCAAGGTTATGACC	2.26564e-06	Sebaceous glands	Ctrl
Ctrl.Psoriasis_Ctrl2_10x_ATGGATCTCATGCCGG	4.21644e-06	Epidermis	Ctrl
Ctrl.Psoriasis_Ctrl3_10x_TTACGCCCAGGGACTA	4.83794e-08	Epidermis	Ctrl
Ctrl.Psoriasis_Ctrl2_10x_ATCCACCAGTCACAGG	6.18984e-06	Fibroblasts	Ctrl
Ctrl.Psoriasis_Ctrl1_10x_GGGTTTATCTCGGTCT	4.31134e-06	Epidermis	Ctrl
Ctrl.Psoriasis_Ctrl2_10x_ACGTTCCAGTCGTCTA	5.58312e-06	Fibroblasts	Ctrl
Ctrl.Psoriasis_Ctrl3_10x_ACACAGTTCGAGTACT	4.95961e-06	Sebaceous glands	Ctrl
Ctrl.Psoriasis_Ctrl3_10x_TTACTGTAGAGGATCC	1.66189e-05	Fibroblasts	Ctrl
Ctrl.Psoriasis_Ctrl3_10x_TCAGCAAGTTTCCAAG	-1.05503e-05	Sebaceous glands	Ctrl
Ctrl.Psoriasis_Ctrl3_10x_TAAGCCATCGAGATAA	1.50832e-05	Epidermis	Ctrl
Ctrl.Psoriasis_Ctrl3_10x_GCTACAACACTCAAGT	-3.34209e-06	Epidermis	Ctrl
Ctrl.Psoriasis_Ctrl3_10x_ATCGGATGTTTACTGG	-6.49807e-07	Fibroblasts	Ctrl
Ctrl.Psoriasis_Ctrl1_10x_AGGGTGAAGTTACGAA	8.10815e-07	Endothelial cells	Ctrl
Ctrl.Psoriasis_Ctrl2_10x_TGTAACGGTACTCAAC	-4.48215e-06	Epidermis	Ctrl
Ctrl.Psoriasis_Ctrl3_10x_TGTTCCGCAAAGAACT	-2.55381e-05	Fibroblasts	Ctrl
Ctrl.Psoriasis_Ctrl1_10x_CTGCCTAAGCCATTTG	-3.12933e-06	Epidermis	Ctrl
Ctrl.Psoriasis_Ctrl3_10x_TGCTCGTGTCACGCTG	4.13832e-07	Endothelial cells	Ctrl
Ctrl.Psoriasis_Ctrl3_10x_AGTACCACAGTTGAAA	-1.73773e-05	Fibroblasts	Ctrl
Ctrl.Psoriasis_Ctrl3_10x_TCCCAGTTCTAGTTCT	5.4994e-06	Epidermis	Ctrl
Ctrl.Psoriasis_Ctrl1_10x_GCCATTCGTCTACTGA	-5.97274e-06	Epidermis	Ctrl
Ctrl.Psoriasis_Ctrl3_10x_GAGGCCTCATTCATCT	1.44774e-05	Epidermis	Ctrl
Ctrl.Psoriasis_Ctrl1_10x_GTTACAGAGGGCAAGG	2.64868e-06	Fibroblasts	Ctrl
Ctrl.Psoriasis_Ctrl1_10x_TGCGGGTCAAGTAGTA	-7.88783e-06	Sebaceous glands	Ctrl
Ctrl.Psoriasis_Ctrl3_10x_CCGAACGAGGTGGGTT	1.67732e-06	Epidermis	Ctrl
Ctrl.Psoriasis_Ctrl3_10x_AATTCCTTCACTGTTT	2.57583e-06	Lymphatic vessel cells	Ctrl
Ctrl.Psoriasis_Ctrl3_10x_CAGCAATAGTGATAGT	9.12047e-06	Mast cells	Ctrl
Ctrl.Psoriasis_Ctrl3_10x_GTTGCGGTCGTGTGGC	-1.56872e-06	Epidermis	Ctrl
Ctrl.Psoriasis_Ctrl3_10x_CTGTATTTCTTAGCCC	-2.03338e-05	Smooth muscle cells	Ctrl
Ctrl.Psoriasis_Ctrl3_10x_AAGTACCTCGACCCAG	-1.29967e-05	Sebaceous glands	Ctrl
Ctrl.Psoriasis_Ctrl3_10x_AAGCATCAGCGTCTCG	-8.57251e-06	Endothelial cells	Ctrl
Ctrl.Psoriasis_Ctrl3_10x_GAAGTAAGTGCAACAG	4.26265e-06	Endothelial cells	Ctrl
Ctrl.Psoriasis_Ctrl1_10x_CATCGTCCACGTGTGC	-2.84836e-06	Melanocytes	Ctrl
Ctrl.Psoriasis_Ctrl1_10x_ATCAGGTAGACGCATG	-6.14369e-06	Sebaceous glands	Ctrl
Ctrl.Psoriasis_Ctrl2_10x_TTGGTTTAGTTACTCG	-8.44891e-06	Fibroblasts	Ctrl
Ctrl.Psoriasis_Ctrl3_10x_CGAGAAGCAGTCGCAC	1.53695e-06	Epidermis	Ctrl
Ctrl.Psoriasis_Ctrl3_10x_ATGGATCCATTGAAAG	-8.51432e-06	Epidermis	Ctrl
Ctrl.Psoriasis_Ctrl3_10x_TCGTGGGAGGATGCGT	-3.97921e-06	Sebaceous glands	Ctrl
Ctrl.Psoriasis_Ctrl1_10x_CATCCCACAGCCCACA	-9.39977e-06	Epidermis	Ctrl
Ctrl.Psoriasis_Ctrl2_10x_CATCGCTCAACAGAGC	-1.38825e-05	Fibroblasts	Ctrl
Ctrl.Psoriasis_Ctrl3_10x_TGATCTTAGCACTCAT	9.55185e-06	Endothelial cells	Ctrl
Ctrl.Psoriasis_Ctrl2_10x_ATGGATCTCCTCAGGG	-1.3175e-05	Epidermis	Ctrl
Ctrl.Psoriasis_Ctrl3_10x_GACCGTGAGTAAACGT	7.30291e-07	Epidermis	Ctrl
Ctrl.Psoriasis_Ctrl1_10x_AGCTACAGTGCCCACA	-5.68186e-06	Endothelial cells	Ctrl
Ctrl.Psoriasis_Ctrl3_10x_AACAGGGCACCAGCCA	-1.05845e-05	Epidermis	Ctrl
Ctrl.Psoriasis_Ctrl3_10x_CTGGCAGGTTAATGAG	2.59314e-06	Epidermis	Ctrl
Ctrl.Psoriasis_Ctrl3_10x_GCTTTCGTCGCCTTGT	3.73135e-06	Epidermis	Ctrl
Ctrl.Psoriasis_Ctrl2_10x_ACGGTCGTCGGTCTGG	1.26467e-05	Epidermis	Ctrl
Ctrl.Psoriasis_Ctrl2_10x_TTGTTCAAGGCCTGCT	3.25225e-06	Fibroblasts	Ctrl
Ctrl.Psoriasis_Ctrl2_10x_CTCCCAATCCGGCAGT	-1.38467e-06	Epidermis	Ctrl
Ctrl.Psoriasis_Ctrl3_10x_GCTCAAAGTCAGGTAG	2.60247e-05	Endothelial cells	Ctrl
Ctrl.Psoriasis_Ctrl3_10x_CGGGACTTCCCGGTAG	-6.50284e-06	Epidermis	Ctrl
Ctrl.Psoriasis_Ctrl2_10x_TGGCGTGAGACTTCCA	-1.00318e-05	Endothelial cells	Ctrl
Ctrl.Psoriasis_Ctrl3_10x_TGAATCGAGGAGTACC	-5.35114e-06	Fibroblasts	Ctrl
Ctrl.Psoriasis_Ctrl2_10x_ACGGGTCGTTCCGCGA	-1.10415e-06	Endothelial cells	Ctrl
Ctrl.Psoriasis_Ctrl3_10x_AGAACAATCCCAAGTA	6.0043e-06	Sebaceous glands	Ctrl
Ctrl.Psoriasis_Ctrl1_10x_CCACAAACAAGCCATT	4.15845e-06	Epidermis	Ctrl
Ctrl.Psoriasis_Ctrl1_10x_CCTCACAAGCTTAAGA	-1.05751e-06	Epidermis	Ctrl
Ctrl.Psoriasis_Ctrl1_10x_ATCACTTGTACATTGC	-8.56563e-06	Follicular epidermis	Ctrl
Ctrl.Psoriasis_Ctrl2_10x_TAGACCACAGACAATA	1.12733e-05	Fibroblasts	Ctrl
Ctrl.Psoriasis_Ctrl3_10x_ATGTCCCTCAACACCA	9.16282e-06	Epidermis	Ctrl
Ctrl.Psoriasis_Ctrl1_10x_ATTCGTTTCGCCTTGT	-7.2438e-06	Fibroblasts	Ctrl
Ctrl.Psoriasis_Ctrl3_10x_CGAAGGAAGTGCTCAT	6.86779e-06	Fibroblasts	Ctrl
Ctrl.Psoriasis_Ctrl1_10x_GTAACCAGTTGCACGC	4.50086e-06	Epidermis	Ctrl
Ctrl.Psoriasis_Ctrl2_10x_GCGATCGAGTGACACG	1.04522e-05	Fibroblasts	Ctrl
Ctrl.Psoriasis_Ctrl1_10x_GCTACCTAGGAATCGC	1.49629e-06	Epidermis	Ctrl
Ctrl.Psoriasis_Ctrl1_10x_GTCTTTAGTATTTCTC	-1.14107e-05	Sebaceous glands	Ctrl
Ctrl.Psoriasis_Ctrl3_10x_ACACCAACACTGGATT	8.02499e-06	Epidermis	Ctrl
Ctrl.Psoriasis_Ctrl1_10x_CCTATCGTCCGCAACG	-7.28717e-06	Sebaceous glands	Ctrl
Ctrl.Psoriasis_Ctrl3_10x_AACAAGAAGCTAAATG	5.27209e-06	Epidermis	Ctrl
Ctrl.Psoriasis_Ctrl3_10x_CCTTTGGCAAGCACAG	1.67348e-05	Endothelial cells	Ctrl
Ctrl.Psoriasis_Ctrl1_10x_TCATGGAAGCGACTTT	-1.41883e-05	Follicular epidermis	Ctrl
Ctrl.Psoriasis_Ctrl2_10x_CCCGAAGCATCGTGGC	1.56191e-05	Sebaceous glands	Ctrl
Ctrl.Psoriasis_Ctrl1_10x_ATGAGGGAGCAAATGT	1.35316e-05	Sebaceous glands	Ctrl
Ctrl.Psoriasis_Ctrl2_10x_CACTTCGCATCGTGCG	-5.28697e-06	Epidermis	Ctrl
Ctrl.Psoriasis_Ctrl2_10x_CATCAAGCACTCCCTA	-2.51273e-06	Fibroblasts	Ctrl
Ctrl.Psoriasis_Ctrl3_10x_CACAGATAGTAGCAAT	-6.85848e-06	Mast cells	Ctrl
Ctrl.Psoriasis_Ctrl2_10x_CATTGCCGTAGTCACT	-5.70368e-06	Fibroblasts	Ctrl
Ctrl.Psoriasis_Ctrl3_10x_TGTTTGTTCTAGTGTG	5.79631e-06	Fibroblasts	Ctrl
Ctrl.Psoriasis_Ctrl2_10x_GGTTGTAAGATCACCT	-8.98959e-06	Fibroblasts	Ctrl
Ctrl.Psoriasis_Ctrl1_10x_ATGTCCCAGTCATGCT	-1.9033e-06	Sebaceous glands	Ctrl
Ctrl.Psoriasis_Ctrl1_10x_AGGTAGGCAAGTGTCT	-1.43903e-06	Sebaceous glands	Ctrl
Ctrl.Psoriasis_Ctrl2_10x_TCATCCGCATCCGATA	-9.65727e-07	Epidermis	Ctrl
Ctrl.Psoriasis_Ctrl2_10x_GGAATCTGTATTGCCA	1.81447e-06	Epidermis	Ctrl
Ctrl.Psoriasis_Ctrl3_10x_TCTACATTCACTCGAA	1.59657e-05	Follicular epidermis	Ctrl
Ctrl.Psoriasis_Ctrl1_10x_GAGTTACCACCCTGAG	-4.51332e-06	Fibroblasts	Ctrl
Ctrl.Psoriasis_Ctrl3_10x_ATCGGATTCTTCGATT	-7.9488e-06	Epidermis	Ctrl
Ctrl.Psoriasis_Ctrl3_10x_CTTAGGAAGACTTCCA	7.92284e-06	Epidermis	Ctrl
Ctrl.Psoriasis_Ctrl3_10x_TTGACCCCACAGCATT	3.80472e-06	Fibroblasts	Ctrl
Ctrl.Psoriasis_Ctrl1_10x_TTCTTCCGTTAAGAAC	2.35788e-06	Epidermis	Ctrl
Ctrl.Psoriasis_Ctrl2_10x_TGGTTAGCACGTCATA	5.90988e-06	Follicular epidermis	Ctrl
Ctrl.Psoriasis_Ctrl1_10x_CTGTACCTCGTGTCAA	-1.41193e-05	Epidermis	Ctrl
Ctrl.Psoriasis_Ctrl3_10x_ACGTAGTCATTGCCTC	1.0633e-05	Epidermis	Ctrl
Ctrl.Psoriasis_Ctrl3_10x_ATGAAAGGTTGCCGCA	4.53918e-06	Melanocytes	Ctrl
Ctrl.Psoriasis_Ctrl3_10x_ACATTTCTCGTTGTGA	9.51313e-06	Sebaceous glands	Ctrl
Ctrl.Psoriasis_Ctrl1_10x_TCTCCGACAGTAACGG	-5.98518e-06	Fibroblasts	Ctrl
Ctrl.Psoriasis_Ctrl2_10x_GGGTCACCACACCTTC	-1.84194e-05	Fibroblasts	Ctrl
Ctrl.Psoriasis_Ctrl2_10x_TGAATGCCAGCGTGCT	-4.8459e-06	Fibroblasts	Ctrl
Ctrl.Psoriasis_Ctrl3_10x_TTCTTGAGTTCCGCGA	-9.06847e-06	Epidermis	Ctrl
Ctrl.Psoriasis_Ctrl3_10x_GCGATCGGTAACGGTG	2.22276e-05	Fibroblasts	Ctrl
Ctrl.Psoriasis_Ctrl3_10x_CCGATGGTCGAAGTGG	-4.13467e-06	Endothelial cells	Ctrl
Ctrl.Psoriasis_Ctrl3_10x_TGAGCATAGGATTCAA	-2.15674e-06	Fibroblasts	Ctrl
Ctrl.Psoriasis_Ctrl3_10x_GGCGTCAGTACGTAGG	1.06298e-05	Epidermis	Ctrl
Ctrl.Psoriasis_Ctrl3_10x_ACCAAACGTTCCCACT	6.20347e-06	Epidermis	Ctrl
Ctrl.Psoriasis_Ctrl3_10x_ACATCGAGTTAGGAGC	6.73067e-06	Fibroblasts	Ctrl
Ctrl.Psoriasis_Ctrl3_10x_CTCAAGAAGACGATAT	2.63371e-05	Fibroblasts	Ctrl
Ctrl.Psoriasis_Ctrl3_10x_ACGTAACCAGCAGACA	1.66114e-06	Endothelial cells	Ctrl
Ctrl.Psoriasis_Ctrl1_10x_GCCAACGTCACCTACC	1.90518e-05	Epidermis	Ctrl
Ctrl.Psoriasis_Ctrl1_10x_TCTACCGGTACTTCCC	2.53718e-06	Fibroblasts	Ctrl
Ctrl.Psoriasis_Ctrl2_10x_GTTGTCCGTAGTGATA	-1.45902e-05	Epidermis	Ctrl
Ctrl.Psoriasis_Ctrl3_10x_CAGTGCGGTAGAGATT	-2.22725e-05	Epidermis	Ctrl
Ctrl.Psoriasis_Ctrl3_10x_CCGATCTGTTGCCGAC	6.49684e-06	Fibroblasts	Ctrl
Ctrl.Psoriasis_Ctrl3_10x_GTGGCGTCATCTGCGG	-9.9925e-06	Endothelial cells	Ctrl
Ctrl.Psoriasis_Ctrl1_10x_ATGATCGGTTTCGGCG	4.19724e-07	Sebaceous glands	Ctrl
Ctrl.Psoriasis_Ctrl2_10x_CCGCAAGCACATGTTG	1.77704e-05	Fibroblasts	Ctrl
Ctrl.Psoriasis_Ctrl2_10x_CGCGTGATCCGGTAGC	3.47183e-06	Epidermis	Ctrl
Ctrl.Psoriasis_Ctrl2_10x_GAGACCCTCCAACTAG	-2.87097e-06	Fibroblasts	Ctrl
Ctrl.Psoriasis_Ctrl1_10x_TTCCGTGAGTAGCTCT	-1.92458e-05	Epidermis	Ctrl
Ctrl.Psoriasis_Ctrl3_10x_AACCATGCACAGAGCA	-8.00649e-06	Sebaceous glands	Ctrl
Ctrl.Psoriasis_Ctrl1_10x_CATCGGGGTGATGTAA	-5.75618e-06	Endothelial cells	Ctrl
Ctrl.Psoriasis_Ctrl1_10x_TCTAACTAGCAACAAT	6.84206e-06	Epidermis	Ctrl
Ctrl.Psoriasis_Ctrl2_10x_CTCAGTCGTATTTCTC	4.83457e-06	Endothelial cells	Ctrl
Ctrl.Psoriasis_Ctrl2_10x_GCCAGCAAGCGTCTGC	1.39634e-07	Fibroblasts	Ctrl
Ctrl.Psoriasis_Ctrl3_10x_GTCCTCATCTTACGGA	1.80244e-06	Epidermis	Ctrl
Ctrl.Psoriasis_Ctrl1_10x_TTACGTTTCATCCTGC	-2.88123e-06	Sebaceous glands	Ctrl
Ctrl.Psoriasis_Ctrl3_10x_CATTGTTCAGTCAACT	3.02272e-07	Epidermis	Ctrl
Ctrl.Psoriasis_Ctrl3_10x_GTCGAATTCACTTATC	2.71674e-06	Mast cells	Ctrl
Ctrl.Psoriasis_Ctrl1_10x_TTCCTAACATGACGAG	4.49158e-06	Fibroblasts	Ctrl
Ctrl.Psoriasis_Ctrl2_10x_CAAGCTACACGCAGTC	1.82763e-05	Follicular epidermis	Ctrl
Ctrl.Psoriasis_Ctrl3_10x_AGTTAGCGTCTAATCG	-1.11202e-05	Fibroblasts	Ctrl
Ctrl.Psoriasis_Ctrl1_10x_GGTAGAGAGTGGTTAA	1.47481e-05	Epidermis	Ctrl
Ctrl.Psoriasis_Ctrl1_10x_GTCGTTCGTGCATTTG	6.71512e-06	Epidermis	Ctrl
Ctrl.Psoriasis_Ctrl3_10x_ATGGGTTGTCTTTCAT	-1.54533e-05	Epidermis	Ctrl
Ctrl.Psoriasis_Ctrl3_10x_TTCGCTGCATGGCCCA	-2.77047e-06	Sebaceous glands	Ctrl
Ctrl.Psoriasis_Ctrl3_10x_CCGGTGACAACCGGAA	-6.29343e-06	Epidermis	Ctrl
Ctrl.Psoriasis_Ctrl3_10x_CACTTCGGTCATAACC	-9.33e-06	Melanocytes	Ctrl
Ctrl.Psoriasis_Ctrl2_10x_GTGGGAAAGGTAATCA	-1.53789e-05	Epidermis	Ctrl
Ctrl.Psoriasis_Ctrl3_10x_TTCTAGTGTCCCTGTT	-4.94102e-06	Fibroblasts	Ctrl
Ctrl.Psoriasis_Ctrl3_10x_TACCTGCGTGTCATGT	-4.3536e-06	Fibroblasts	Ctrl
Ctrl.Psoriasis_Ctrl3_10x_TGGGCGTCATTGTGCA	-3.23545e-06	Epidermis	Ctrl
Ctrl.Psoriasis_Ctrl3_10x_AGAGCAGGTAACTGCT	-2.06111e-05	Sebaceous glands	Ctrl
Ctrl.Psoriasis_Ctrl3_10x_GGGTAGAAGGCTTTCA	4.41503e-06	Epidermis	Ctrl
Ctrl.Psoriasis_Ctrl1_10x_TGTGAGTGTCGGCACT	7.46351e-06	Epidermis	Ctrl
Ctrl.Psoriasis_Ctrl3_10x_TCCGTGTGTCTAACGT	7.89643e-06	Epidermis	Ctrl
Ctrl.Psoriasis_Ctrl3_10x_TTAATCCAGATCGCTT	7.70741e-06	Epidermis	Ctrl
Ctrl.Psoriasis_Ctrl2_10x_GGATCTATCTGTGCTC	2.00506e-06	Sebaceous glands	Ctrl
Ctrl.Psoriasis_Ctrl2_10x_CTTTCGGTCACATACG	1.46835e-05	Fibroblasts	Ctrl
Ctrl.Psoriasis_Ctrl2_10x_CTTGATTGTCCTTTGC	-8.76455e-06	Sebaceous glands	Ctrl
Ctrl.Psoriasis_Ctrl3_10x_AGGAAATGTAGTTCCA	-1.2266e-05	Epidermis	Ctrl
Ctrl.Psoriasis_Ctrl3_10x_AAGTTCGGTCGCTGCA	3.37838e-06	Epidermis	Ctrl
Ctrl.Psoriasis_Ctrl3_10x_TGGTACATCTCTATAC	4.40824e-06	Epidermis	Ctrl
Ctrl.Psoriasis_Ctrl2_10x_ACGTAACGTAGCGATG	-7.46516e-06	Smooth muscle cells	Ctrl
Ctrl.Psoriasis_Ctrl1_10x_CTACCTGGTTTCCCAC	3.66061e-07	Epidermis	Ctrl
Ctrl.Psoriasis_Ctrl3_10x_CTGAATGCAGGTACGA	3.2331e-06	Epidermis	Ctrl
Ctrl.Psoriasis_Ctrl2_10x_TCATTCAAGCAGCCCT	3.79676e-06	Lymphatic vessel cells	Ctrl
Ctrl.Psoriasis_Ctrl3_10x_GATGGAGCAAGCAATA	8.76556e-06	Fibroblasts	Ctrl
Ctrl.Psoriasis_Ctrl3_10x_CAACGATGTACTTGTG	9.33388e-06	Endothelial cells	Ctrl
Ctrl.Psoriasis_Ctrl2_10x_TGCAGGCAGGTTCTAC	-2.42881e-05	Epidermis	Ctrl
Ctrl.Psoriasis_Ctrl3_10x_GTTAGACGTGGGCTCT	1.72799e-05	Endothelial cells	Ctrl
Ctrl.Psoriasis_Ctrl1_10x_CAGATACCAGAACTAA	4.56003e-06	Fibroblasts	Ctrl
Ctrl.Psoriasis_Ctrl3_10x_GACATCACATCGGCCA	-5.7036e-06	Epidermis	Ctrl
Ctrl.Psoriasis_Ctrl3_10x_CCAATTTTCGGACTTA	-1.11462e-05	Epidermis	Ctrl
Ctrl.Psoriasis_Ctrl3_10x_GGTGATTAGTGACACG	9.05064e-06	Epidermis	Ctrl
Ctrl.Psoriasis_Ctrl2_10x_ACACGCGCATACCAGT	3.28096e-06	Epidermis	Ctrl
Ctrl.Psoriasis_Ctrl3_10x_CACAACAAGCGCACAA	1.07809e-05	Epidermis	Ctrl
Ctrl.Psoriasis_Ctrl3_10x_CGTAATGGTCATGACT	-6.03156e-07	Fibroblasts	Ctrl
Ctrl.Psoriasis_Ctrl2_10x_CATTCTAAGTAATACG	-2.43519e-06	Epidermis	Ctrl
Ctrl.Psoriasis_Ctrl3_10x_GTAGTACCAGACGGAT	2.24142e-05	Endothelial cells	Ctrl
Ctrl.Psoriasis_Ctrl3_10x_TATCCTAGTTGGTACT	-2.03599e-05	Epidermis	Ctrl
Ctrl.Psoriasis_Ctrl3_10x_ACTTCGCTCTACTTCA	3.90914e-06	Endothelial cells	Ctrl
Ctrl.Psoriasis_Ctrl1_10x_TACCCACAGTTCGCAT	3.84813e-06	Epidermis	Ctrl
Ctrl.Psoriasis_Ctrl2_10x_TGTTCATCATGTCTAG	4.38696e-06	Epidermis	Ctrl
Ctrl.Psoriasis_Ctrl3_10x_TCAGTCCGTAGGATAT	5.58141e-06	Epidermis	Ctrl
Ctrl.Psoriasis_Ctrl3_10x_AGCTTCCAGCCATGCC	-2.76406e-06	Epidermis	Ctrl
Ctrl.Psoriasis_Ctrl2_10x_CATCCACAGTAAGGGA	1.16629e-05	Sebaceous glands	Ctrl
Ctrl.Psoriasis_Ctrl2_10x_CATCGGGGTTGTGGAG	-2.45428e-05	Fibroblasts	Ctrl
Ctrl.Psoriasis_Ctrl1_10x_AGTCACACACAATGAA	-8.05566e-06	Epidermis	Ctrl
Ctrl.Psoriasis_Ctrl3_10x_CCTACGTAGTGGGAAA	-1.19145e-06	Fibroblasts	Ctrl
Ctrl.Psoriasis_Ctrl3_10x_AAGTCGTAGGAAGTGA	1.63216e-06	Sebaceous glands	Ctrl
Ctrl.Psoriasis_Ctrl1_10x_CCTCTCCCACTATGTG	4.0648e-06	Epidermis	Ctrl
Ctrl.Psoriasis_Ctrl2_10x_ACATGCAGTTATAGAG	6.3934e-06	Fibroblasts	Ctrl
Ctrl.Psoriasis_Ctrl1_10x_CCTGCATTCGAACGCC	-1.50852e-05	Sebaceous glands	Ctrl
Ctrl.Psoriasis_Ctrl2_10x_ACCAACACAAAGCACG	7.6706e-08	Fibroblasts	Ctrl
Ctrl.Psoriasis_Ctrl1_10x_TAGATCGGTATCGCAT	5.24168e-06	Fibroblasts	Ctrl
Ctrl.Psoriasis_Ctrl3_10x_CAGTGCGGTTCAGCTA	1.32634e-05	Sebaceous glands	Ctrl
Ctrl.Psoriasis_Ctrl3_10x_TGCTCGTTCTACCTTA	-1.13568e-06	Epidermis	Ctrl
Ctrl.Psoriasis_Ctrl3_10x_CATTCTAAGAAACCCG	1.59915e-05	Sebaceous glands	Ctrl
Ctrl.Psoriasis_Ctrl3_10x_CGAGAAGAGCTCCCTT	-2.81528e-06	Epidermis	Ctrl
Ctrl.Psoriasis_Ctrl3_10x_CGTCAAAAGAAATCCA	-4.98981e-07	Epidermis	Ctrl
Ctrl.Psoriasis_Ctrl1_10x_GCTTCACTCCACGGGT	1.60214e-06	Sebaceous glands	Ctrl
Ctrl.Psoriasis_Ctrl2_10x_TGGAGAGTCGATAACC	-5.02381e-06	Endothelial cells	Ctrl
Ctrl.Psoriasis_Ctrl3_10x_TCGATTTGTAGATCGG	7.15938e-06	Epidermis	Ctrl
Ctrl.Psoriasis_Ctrl3_10x_TACTTGTTCCTACGGG	-1.34579e-05	Epidermis	Ctrl
Ctrl.Psoriasis_Ctrl3_10x_TCTCTGGTCTCTTAAC	-5.64357e-08	Sebaceous glands	Ctrl
Ctrl.Psoriasis_Ctrl3_10x_TGCAGGCCAGTGGCTC	-5.40543e-06	Fibroblasts	Ctrl
Ctrl.Psoriasis_Ctrl2_10x_GTCATTTTCGTTAGTG	-5.47074e-06	Fibroblasts	Ctrl
Ctrl.Psoriasis_Ctrl3_10x_CCATCACTCGCCTAGG	1.15145e-05	Epidermis	Ctrl
Ctrl.Psoriasis_Ctrl2_10x_AGCCAATCAATGAGCG	1.05222e-05	Epidermis	Ctrl
Ctrl.Psoriasis_Ctrl3_10x_TGGGCGTAGCAACAAT	1.59803e-05	Fibroblasts	Ctrl
Ctrl.Psoriasis_Ctrl1_10x_AATGCCATCATATGGC	-2.63797e-06	Epidermis	Ctrl
Ctrl.Psoriasis_Ctrl3_10x_GTGTTCCGTAAGTCAA	3.24008e-07	Epidermis	Ctrl
Ctrl.Psoriasis_Ctrl1_10x_AATGGAAGTCCCTCAT	-1.55158e-05	Epidermis	Ctrl
Ctrl.Psoriasis_Ctrl3_10x_ATATCCTGTCGAACAG	-3.88179e-06	Mast cells	Ctrl
Ctrl.Psoriasis_Ctrl3_10x_AGACAAATCATTGCTT	1.76415e-05	Endothelial cells	Ctrl
Ctrl.Psoriasis_Ctrl3_10x_CATCCGTTCGGTAGAG	-4.16528e-06	Fibroblasts	Ctrl
Ctrl.Psoriasis_Ctrl1_10x_AACAGGGGTCTGTCAA	-1.16634e-05	Epidermis	Ctrl
Ctrl.Psoriasis_Ctrl2_10x_AGGCCACAGGCACTCC	4.18946e-07	Endothelial cells	Ctrl
Ctrl.Psoriasis_Ctrl3_10x_AACCTTTAGTGCACAG	1.24649e-05	Fibroblasts	Ctrl
Ctrl.Psoriasis_Ctrl3_10x_CTCAAGAAGGTCGTGA	-1.57797e-05	Endothelial cells	Ctrl
Ctrl.Psoriasis_Ctrl1_10x_GAGTCATAGAAATTCG	-2.5382e-06	Endothelial cells	Ctrl
Ctrl.Psoriasis_Ctrl1_10x_ACACCAAGTGTTACTG	4.67831e-06	Endothelial cells	Ctrl
Ctrl.Psoriasis_Ctrl3_10x_ACGGTTAAGGAACGTC	1.97753e-05	Mast cells	Ctrl
Ctrl.Psoriasis_Ctrl1_10x_AGCGTATCAGTGTACT	-6.15606e-06	Endothelial cells	Ctrl
Ctrl.Psoriasis_Ctrl2_10x_AGCTCAACAGCACCCA	1.51942e-05	Epidermis	Ctrl
Ctrl.Psoriasis_Ctrl2_10x_CATGGATAGCAAGTGC	-4.32895e-06	Epidermis	Ctrl
Ctrl.Psoriasis_Ctrl2_10x_TAGAGTCCAGCTGTGC	-1.03102e-05	Epidermis	Ctrl
Ctrl.Psoriasis_Ctrl2_10x_CCCTCAATCCCGAATA	-1.13433e-05	Epidermis	Ctrl
Ctrl.Psoriasis_Ctrl3_10x_AAGTTCGGTTACCCTC	-2.21098e-06	Sebaceous glands	Ctrl
Ctrl.Psoriasis_Ctrl1_10x_ACCCTTGCACGGTGCT	-2.24147e-07	Lymphatic vessel cells	Ctrl
Ctrl.Psoriasis_Ctrl3_10x_TACTGCCCACGCAGTC	-3.22902e-06	Epidermis	Ctrl
Ctrl.Psoriasis_Ctrl1_10x_ACGATCATCGTGGACC	1.05222e-05	Epidermis	Ctrl
Ctrl.Psoriasis_Ctrl3_10x_TCAGCAATCTCCCTAG	1.89541e-06	Mast cells	Ctrl
Ctrl.Psoriasis_Ctrl3_10x_CCTCCTCCATCTTAGG	-1.05828e-06	Fibroblasts	Ctrl
Ctrl.Psoriasis_Ctrl3_10x_CCTCCTCCAATACCTG	-6.02554e-06	Epidermis	Ctrl
Ctrl.Psoriasis_Ctrl3_10x_AGATAGACAGTAACAA	-1.29602e-05	Fibroblasts	Ctrl
Ctrl.Psoriasis_Ctrl1_10x_TCGTGCTTCCGCTTAC	-1.95933e-05	Endothelial cells	Ctrl
Ctrl.Psoriasis_Ctrl1_10x_TGACGCGCAGTTACCA	2.13412e-06	Sebaceous glands	Ctrl
Ctrl.Psoriasis_Ctrl3_10x_GACCGTGTCTCAGGCG	2.53359e-07	Endothelial cells	Ctrl
Ctrl.Psoriasis_Ctrl3_10x_GGGTGAATCATATGGC	1.36502e-05	Sebaceous glands	Ctrl
Ctrl.Psoriasis_Ctrl3_10x_TCAATCTGTCCGGACT	2.91094e-06	Epidermis	Ctrl
Ctrl.Psoriasis_Ctrl2_10x_TCGATTTAGACTCTAC	7.97218e-06	Epidermis	Ctrl
Ctrl.Psoriasis_Ctrl2_10x_CTGGCAGTCCCATAGA	4.09864e-07	Sebaceous glands	Ctrl
Ctrl.Psoriasis_Ctrl3_10x_TACATTCAGCCACAAG	-8.18324e-06	Epidermis	Ctrl
Ctrl.Psoriasis_Ctrl1_10x_GAAGCCCGTATAGGAT	2.89641e-06	Sebaceous glands	Ctrl
Ctrl.Psoriasis_Ctrl2_10x_CACCGTTAGGTAATCA	3.39787e-06	Epidermis	Ctrl
Ctrl.Psoriasis_Ctrl2_10x_CAGGGCTGTTTACGTG	-8.17393e-06	Fibroblasts	Ctrl
Ctrl.Psoriasis_Ctrl3_10x_TCCTCCCGTTTGGAGG	-2.87493e-07	Fibroblasts	Ctrl
Ctrl.Psoriasis_Ctrl1_10x_TTCCTTCAGCCAGTAG	2.00078e-05	Epidermis	Ctrl
Ctrl.Psoriasis_Ctrl3_10x_GGCACGTAGATGATTG	-1.12927e-05	Epidermis	Ctrl
Ctrl.Psoriasis_Ctrl3_10x_CTTTCAACACGTGTGC	1.47218e-05	Sebaceous glands	Ctrl
Ctrl.Psoriasis_Ctrl2_10x_TACCGAACAGGCCTGT	-2.27069e-06	Fibroblasts	Ctrl
Ctrl.Psoriasis_Ctrl2_10x_CTGTGGGGTGGTCTTA	1.48231e-05	Mast cells	Ctrl
Ctrl.Psoriasis_Ctrl3_10x_TACTTACAGCTAAATG	-8.43053e-06	Sebaceous glands	Ctrl
Ctrl.Psoriasis_Ctrl3_10x_CTCCGATTCACAAGAA	-6.61953e-07	Mast cells	Ctrl
Ctrl.Psoriasis_Ctrl2_10x_ACATCGATCATCCTGC	3.11233e-06	Sebaceous glands	Ctrl
Ctrl.Psoriasis_Ctrl3_10x_CGTGAATCAACAGATA	-1.1259e-06	Epidermis	Ctrl
Ctrl.Psoriasis_Ctrl1_10x_ATTTCACAGCTGAGCA	6.58739e-06	Sebaceous glands	Ctrl
Ctrl.Psoriasis_Ctrl3_10x_GGCTTTCCAGTTGGTT	-1.66862e-06	T helper cells	Ctrl
Ctrl.Psoriasis_Ctrl2_10x_ACTGATGGTTTGATCG	1.20887e-05	Epidermis	Ctrl
Ctrl.Psoriasis_Ctrl3_10x_CGATGCGAGGTTTACC	1.70419e-06	Epidermis	Ctrl
Ctrl.Psoriasis_Ctrl3_10x_GTGATGTGTGCTTCAA	6.9242e-06	Sebaceous glands	Ctrl
Ctrl.Psoriasis_Ctrl1_10x_GACCCTTCAGTCAGAG	-1.18555e-05	Epidermis	Ctrl
Ctrl.Psoriasis_Ctrl3_10x_TGACTCCCACACCGAC	-6.58389e-06	Epidermis	Ctrl
Ctrl.Psoriasis_Ctrl2_10x_TGCAGGCCATTCACAG	1.08951e-05	Epidermis	Ctrl
Ctrl.Psoriasis_Ctrl2_10x_TTCGATTCATGTGACT	5.08786e-06	Endothelial cells	Ctrl
Ctrl.Psoriasis_Ctrl3_10x_TTGCTGCAGACTTCGT	-1.35907e-06	Epidermis	Ctrl
Ctrl.Psoriasis_Ctrl1_10x_CTTCCGAAGACCTCCG	-1.08783e-06	Epidermis	Ctrl
Ctrl.Psoriasis_Ctrl1_10x_TTGCCTGCAGCACACC	7.549e-06	Fibroblasts	Ctrl
Ctrl.Psoriasis_Ctrl1_10x_ACTCCCAGTCCAGGTC	-2.23811e-06	Epidermis	Ctrl
Ctrl.Psoriasis_Ctrl3_10x_AGGTTGTTCAAGTCTG	7.49552e-07	Epidermis	Ctrl
Ctrl.Psoriasis_Ctrl1_10x_TAATTCCTCGTCGACG	-1.64595e-05	Epidermis	Ctrl
Ctrl.Psoriasis_Ctrl3_10x_GATGATCTCGCTCATC	1.77401e-05	Fibroblasts	Ctrl
Ctrl.Psoriasis_Ctrl3_10x_AGTACTGTCGCGTTTC	7.65968e-06	Epidermis	Ctrl
Ctrl.Psoriasis_Ctrl3_10x_GATCAGTTCAGCCCAG	8.32288e-06	Fibroblasts	Ctrl
Ctrl.Psoriasis_Ctrl3_10x_TGGGCTGGTCTGTGCG	-1.90546e-05	Lymphatic vessel cells	Ctrl
Ctrl.Psoriasis_Ctrl3_10x_CTCCAACTCCATCCGT	-2.08367e-07	Endothelial cells	Ctrl
Ctrl.Psoriasis_Ctrl2_10x_GTGGCGTAGTGGATAT	-4.08934e-06	Epidermis	Ctrl
Ctrl.Psoriasis_Ctrl1_10x_CGTGCTTGTGTAGTGG	-1.37639e-05	Epidermis	Ctrl
Ctrl.Psoriasis_Ctrl1_10x_GCCGATGGTTGGGAAC	7.2743e-06	Epidermis	Ctrl
Ctrl.Psoriasis_Ctrl3_10x_CGGAATTCAGAGGCAT	1.23413e-05	Fibroblasts	Ctrl
Ctrl.Psoriasis_Ctrl2_10x_TGCTGAATCAAGTGGG	-5.53224e-06	Epidermis	Ctrl
Ctrl.Psoriasis_Ctrl3_10x_TTGGTTTGTCCGGTCA	-2.2919e-06	Mast cells	Ctrl
Ctrl.Psoriasis_Ctrl3_10x_AGTCATGAGCGATCGA	1.71146e-05	Sebaceous glands	Ctrl
Ctrl.Psoriasis_Ctrl2_10x_GCCAACGGTTCAGCGC	-1.64981e-05	Endothelial cells	Ctrl
Ctrl.Psoriasis_Ctrl3_10x_TGTTGAGTCACAGAGG	7.44221e-06	Fibroblasts	Ctrl
Ctrl.Psoriasis_Ctrl3_10x_AAGCGTTGTTAGGCTT	-3.14021e-06	Epidermis	Ctrl
Ctrl.Psoriasis_Ctrl1_10x_CCGAACGCATAAGCGG	-1.15311e-06	Endothelial cells	Ctrl
Ctrl.Psoriasis_Ctrl3_10x_CAGAGCCAGTGCCGAA	-6.10974e-06	Epidermis	Ctrl
Ctrl.Psoriasis_Ctrl3_10x_TAGACCAGTACCGGCT	1.0967e-05	Epidermis	Ctrl
Ctrl.Psoriasis_Ctrl1_10x_TTTAGTCGTTCTCCAC	-1.12717e-05	Endothelial cells	Ctrl
Ctrl.Psoriasis_Ctrl1_10x_TCGAACACAGGTTCAT	9.62609e-06	Epidermis	Ctrl
Ctrl.Psoriasis_Ctrl3_10x_AGTAACCTCCTATTGT	1.40646e-05	Sebaceous glands	Ctrl
Ctrl.Psoriasis_Ctrl2_10x_TAGGTACTCTAACGGT	-1.64165e-05	Epidermis	Ctrl
Ctrl.Psoriasis_Ctrl1_10x_CATACCCTCTTGAGCA	-1.1269e-05	Fibroblasts	Ctrl
Ctrl.Psoriasis_Ctrl2_10x_ATCACTTCATCCTTGC	5.91545e-06	Endothelial cells	Ctrl
Ctrl.Psoriasis_Ctrl3_10x_GACTCAATCGTTGTGA	-9.56309e-06	Epidermis	Ctrl
Ctrl.Psoriasis_Ctrl3_10x_GCCGATGCAACTTGCA	-6.9153e-06	Epidermis	Ctrl
Ctrl.Psoriasis_Ctrl1_10x_CATGCCTCAACTGAAA	-4.45353e-06	Fibroblasts	Ctrl
Ctrl.Psoriasis_Ctrl3_10x_GCTTTCGCATGTGGCC	-3.44484e-06	Epidermis	Ctrl
Ctrl.Psoriasis_Ctrl3_10x_TCATGGAGTATCTCTT	7.03698e-06	Epidermis	Ctrl
Ctrl.Psoriasis_Ctrl3_10x_TCTACATCACCTCTGT	-6.03006e-06	Epidermis	Ctrl
Ctrl.Psoriasis_Ctrl3_10x_CCTTGTGCACTGAGTT	8.93504e-07	Epidermis	Ctrl
Ctrl.Psoriasis_Ctrl1_10x_TCGAACAGTATCGGTT	7.37495e-06	Epidermis	Ctrl
Ctrl.Psoriasis_Ctrl3_10x_CGGAGAAAGACCAACG	-1.54038e-05	Epidermis	Ctrl
Ctrl.Psoriasis_Ctrl2_10x_GTCTTTAGTACAAGCG	-6.89632e-06	Fibroblasts	Ctrl
Ctrl.Psoriasis_Ctrl3_10x_CATTTCAGTAAGGTCG	8.59793e-06	Lymphatic vessel cells	Ctrl
Ctrl.Psoriasis_Ctrl3_10x_CTTGATTAGGAACGTC	-3.7652e-06	Sebaceous glands	Ctrl
Ctrl.Psoriasis_Ctrl3_10x_GTAACACCACTGGATT	-2.53508e-05	Sebaceous glands	Ctrl
Ctrl.Psoriasis_Ctrl3_10x_ATGAAAGTCATGCCAA	-8.57809e-06	Epidermis	Ctrl
Ctrl.Psoriasis_Ctrl3_10x_GCGGATCTCATCGCTC	8.16026e-06	Epidermis	Ctrl
Ctrl.Psoriasis_Ctrl2_10x_TTCTGTATCTGACCCT	-4.26589e-06	Endothelial cells	Ctrl
Ctrl.Psoriasis_Ctrl3_10x_CTGTAGAAGTTGTAGA	-4.04637e-06	Fibroblasts	Ctrl
Ctrl.Psoriasis_Ctrl3_10x_GTCCACTAGGTGTGAC	-1.45769e-06	Epidermis	Ctrl
Ctrl.Psoriasis_Ctrl3_10x_TTTCGATTCATAGGCT	7.19466e-06	Endothelial cells	Ctrl
Ctrl.Psoriasis_Ctrl1_10x_CATGCAACAAATCAGA	-4.91091e-06	T helper cells	Ctrl
Ctrl.Psoriasis_Ctrl2_10x_CTCAATTGTGTCCGTG	4.75958e-06	Fibroblasts	Ctrl
Ctrl.Psoriasis_Ctrl2_10x_GGACGTCCAGGTGGAT	5.73154e-06	Epidermis	Ctrl
Ctrl.Psoriasis_Ctrl1_10x_TGTCCCACACAGCTTA	-1.01886e-05	Sebaceous glands	Ctrl
Ctrl.Psoriasis_Ctrl3_10x_CTCAGTCCATCTTCGC	-6.18722e-07	Epidermis	Ctrl
Ctrl.Psoriasis_Ctrl2_10x_ACAGAAAAGTTCCATG	-5.38305e-06	Epidermis	Ctrl
Ctrl.Psoriasis_Ctrl3_10x_AAGTTCGAGAGTTGCG	4.16955e-06	Epidermis	Ctrl
Ctrl.Psoriasis_Ctrl1_10x_TGATTTCCAATACGAA	-1.50828e-05	Epidermis	Ctrl
Ctrl.Psoriasis_Ctrl1_10x_CCTAAGACACGTACAT	1.53917e-05	Epidermis	Ctrl
Ctrl.Psoriasis_Ctrl1_10x_TTGCCTGTCCCAGTGG	1.34602e-05	Epidermis	Ctrl
Ctrl.Psoriasis_Ctrl2_10x_GAGACTTCACAAATAG	-8.42856e-06	Lymphatic vessel cells	Ctrl
Ctrl.Psoriasis_Ctrl3_10x_GAGTTACGTACTCCGG	-6.69874e-06	Fibroblasts	Ctrl
Ctrl.Psoriasis_Ctrl3_10x_GCCCGAATCAAGAGGC	-9.08487e-06	Epidermis	Ctrl
Ctrl.Psoriasis_Ctrl1_10x_GACCCAGCAGGGACTA	-1.36541e-06	Fibroblasts	Ctrl
Ctrl.Psoriasis_Ctrl3_10x_GAAGTAAGTGTGTGGA	-5.01038e-06	Fibroblasts	Ctrl
Ctrl.Psoriasis_Ctrl2_10x_CATCCGTCACGTCGTG	1.12638e-06	Fibroblasts	Ctrl
Ctrl.Psoriasis_Ctrl1_10x_GTGAGGATCTGACGCG	-1.87522e-05	Sebaceous glands	Ctrl
Ctrl.Psoriasis_Ctrl2_10x_TGTTTGTCACTCATAG	1.58547e-06	Epidermis	Ctrl
Ctrl.Psoriasis_Ctrl1_10x_CTAGGTACACAGGATG	1.55627e-07	Fibroblasts	Ctrl
Ctrl.Psoriasis_Ctrl1_10x_ATCCACCCAGTTAAAG	-1.6006e-05	Epidermis	Ctrl
Ctrl.Psoriasis_Ctrl2_10x_TCAAGACCAACTTGCA	2.75973e-06	Epidermis	Ctrl
Ctrl.Psoriasis_Ctrl2_10x_TTTACCACATCAGCAT	5.49526e-07	Endothelial cells	Ctrl
Ctrl.Psoriasis_Ctrl1_10x_TCGAAGTAGACAAGCC	-2.30573e-06	Epidermis	Ctrl
Ctrl.Psoriasis_Ctrl3_10x_CGTCCATGTACACGTT	-1.32163e-07	Epidermis	Ctrl
Ctrl.Psoriasis_Ctrl2_10x_TTTAGTCCACGTCGTG	3.84949e-06	Fibroblasts	Ctrl
Ctrl.Psoriasis_Ctrl3_10x_TTGCTGCTCCACCTGT	3.46724e-06	Sebaceous glands	Ctrl
Ctrl.Psoriasis_Ctrl3_10x_TCTGTCGTCTATGTGG	-4.31613e-06	Sebaceous glands	Ctrl
Ctrl.Psoriasis_Ctrl3_10x_GCTTGGGAGACCAAGC	1.15018e-05	Fibroblasts	Ctrl
Ctrl.Psoriasis_Ctrl3_10x_TCTACCGTCTTGAGCA	-3.65322e-07	Epidermis	Ctrl
Ctrl.Psoriasis_Ctrl2_10x_GTCTAGACAAGTTGGG	-1.35801e-06	Epidermis	Ctrl
Ctrl.Psoriasis_Ctrl2_10x_TCATACTCACCAGTTA	9.44618e-06	Fibroblasts	Ctrl
Ctrl.Psoriasis_Ctrl2_10x_GTTTACTGTTTCACAG	9.92041e-06	Epidermis	Ctrl
Ctrl.Psoriasis_Ctrl3_10x_CATCGCTAGGTTCAGG	-7.0067e-06	Epidermis	Ctrl
Ctrl.Psoriasis_Ctrl1_10x_CTAACCCTCTTCCGTG	-9.91059e-06	Fibroblasts	Ctrl
Ctrl.Psoriasis_Ctrl3_10x_GTCCTCATCACAATGC	-7.05618e-06	Lymphatic vessel cells	Ctrl
Ctrl.Psoriasis_Ctrl3_10x_GTAACCATCACAATGC	-1.17578e-05	Fibroblasts	Ctrl
Ctrl.Psoriasis_Ctrl3_10x_GATGTTGGTCCGTTTC	-1.7812e-05	Endothelial cells	Ctrl
Ctrl.Psoriasis_Ctrl3_10x_CTTTCGGGTGGCTTGC	3.10608e-06	Fibroblasts	Ctrl
Ctrl.Psoriasis_Ctrl1_10x_GTTGTCCGTGCAGGAT	-1.4511e-06	Epidermis	Ctrl
Ctrl.Psoriasis_Ctrl3_10x_TGGATCATCGCCGAGT	6.4255e-06	Fibroblasts	Ctrl
Ctrl.Psoriasis_Ctrl3_10x_TGCGGGTAGTTGTCGT	-1.65936e-08	Epidermis	Ctrl
Ctrl.Psoriasis_Ctrl3_10x_GTCACGGGTGGGAGAG	4.09163e-06	Fibroblasts	Ctrl
Ctrl.Psoriasis_Ctrl3_10x_ATCGGCGCAACCGTAT	-4.96058e-06	Sebaceous glands	Ctrl
Ctrl.Psoriasis_Ctrl3_10x_TGGGCTGGTGAGATAT	-9.60108e-06	Fibroblasts	Ctrl
Ctrl.Psoriasis_Ctrl3_10x_GCTGAATGTCTAGTGT	7.78132e-06	Sebaceous glands	Ctrl
Ctrl.Psoriasis_Ctrl3_10x_TGGGAGAAGTGGAAAG	7.61121e-06	Epidermis	Ctrl
Ctrl.Psoriasis_Ctrl1_10x_ATTTACCAGGTCCCGT	-1.73371e-05	Epidermis	Ctrl
Ctrl.Psoriasis_Ctrl1_10x_ACGTACAGTATGGTAA	8.77295e-06	Endothelial cells	Ctrl
Ctrl.Psoriasis_Ctrl3_10x_TGATGCACAATGCAGG	-1.77337e-05	Fibroblasts	Ctrl
Ctrl.Psoriasis_Ctrl1_10x_TATACCTGTAGGACTG	-4.56873e-07	Sebaceous glands	Ctrl
Ctrl.Psoriasis_Ctrl2_10x_AGAAGCGTCAAGTGTC	-3.94872e-06	Epidermis	Ctrl
Ctrl.Psoriasis_Ctrl3_10x_GGTCTGGTCGGTCAGC	-1.28056e-06	Epidermis	Ctrl
Ctrl.Psoriasis_Ctrl3_10x_GAGAGGTGTTCAAGGG	1.09624e-05	Mast cells	Ctrl
Ctrl.Psoriasis_Ctrl3_10x_CCTTGTGAGCGCAATG	-1.25522e-05	Epidermis	Ctrl
Ctrl.Psoriasis_Ctrl2_10x_ATACTTCGTTGCCATA	-2.65484e-06	Epidermis	Ctrl
Ctrl.Psoriasis_Ctrl3_10x_GATCCCTGTTCTCACC	2.5533e-05	Melanocytes	Ctrl
Ctrl.Psoriasis_Ctrl1_10x_GGTGGCTGTTGCCGAC	-1.47831e-05	Epidermis	Ctrl
Ctrl.Psoriasis_Ctrl3_10x_CAAGGGATCGGCTCTT	-6.26588e-06	Epidermis	Ctrl
Ctrl.Psoriasis_Ctrl3_10x_AGCGCTGTCGATGGAG	-4.1052e-07	Epidermis	Ctrl
Ctrl.Psoriasis_Ctrl2_10x_TCCGAAATCCCGTAAA	1.99953e-06	Epidermis	Ctrl
Ctrl.Psoriasis_Ctrl3_10x_TCCCATGAGACATATG	-5.33306e-06	Epidermis	Ctrl
Ctrl.Psoriasis_Ctrl1_10x_CTGAATGAGTCGCCCA	-2.66032e-06	Epidermis	Ctrl
Ctrl.Psoriasis_Ctrl2_10x_TATTGCTCACAATGCT	1.08415e-05	Melanocytes	Ctrl
Ctrl.Psoriasis_Ctrl2_10x_ATTACTCCACCTCGTT	-1.80745e-06	Fibroblasts	Ctrl
Ctrl.Psoriasis_Ctrl3_10x_TAACCAGAGGGCGAAG	2.51555e-06	Sebaceous glands	Ctrl
Ctrl.Psoriasis_Ctrl1_10x_GCATTAGGTGTTAACC	3.69542e-06	Fibroblasts	Ctrl
Ctrl.Psoriasis_Ctrl2_10x_CGAGTTAAGAGGTTAT	4.07034e-06	Epidermis	Ctrl
Ctrl.Psoriasis_Ctrl3_10x_GTTGTGAGTATTCCGA	4.92505e-06	Endothelial cells	Ctrl
Ctrl.Psoriasis_Ctrl1_10x_TCAGTGAAGGTCATCT	5.46326e-07	Fibroblasts	Ctrl
Ctrl.Psoriasis_Ctrl3_10x_ATTCCTAAGAAGGGAT	-7.08674e-06	Sebaceous glands	Ctrl
Ctrl.Psoriasis_Ctrl2_10x_TTCCTAATCTTTGCAT	-5.82708e-07	Fibroblasts	Ctrl
Ctrl.Psoriasis_Ctrl2_10x_GTGTTCCGTGCCTAAT	-9.63422e-06	Follicular epidermis	Ctrl
Ctrl.Psoriasis_Ctrl1_10x_GAACGTTGTTTAAGGA	9.33933e-07	Epidermis	Ctrl
Ctrl.Psoriasis_Ctrl3_10x_GGAGCAATCGGCTTCT	-3.47901e-06	Endothelial cells	Ctrl
Ctrl.Psoriasis_Ctrl1_10x_GACTCAACAAGCGATG	-1.18334e-06	Fibroblasts	Ctrl
Ctrl.Psoriasis_Ctrl3_10x_ATTCAGGTCTCGCTCA	-1.09909e-05	Epidermis	Ctrl
Ctrl.Psoriasis_Ctrl3_10x_TCTTTGAGTCAACGCC	-2.83076e-06	Epidermis	Ctrl
Ctrl.Psoriasis_Ctrl3_10x_AAAGTGAAGTACTGTC	-1.08973e-05	Fibroblasts	Ctrl
Ctrl.Psoriasis_Ctrl1_10x_CCGAACGCACTGATTG	-4.05666e-06	Endothelial cells	Ctrl
Ctrl.Psoriasis_Ctrl3_10x_ATGGGTTCAACAGCCC	5.26907e-06	Fibroblasts	Ctrl
Ctrl.Psoriasis_Ctrl3_10x_GTATTGGCAAACGGCA	2.4042e-06	Fibroblasts	Ctrl
Ctrl.Psoriasis_Ctrl1_10x_ACAGAAACAGATCATC	8.98362e-06	Epidermis	Ctrl
Ctrl.Psoriasis_Ctrl1_10x_AGGATAAGTGGGTCAA	4.87968e-06	Epidermis	Ctrl
Ctrl.Psoriasis_Ctrl2_10x_CATACAGTCACAAGGG	1.11991e-06	Epidermis	Ctrl
Ctrl.Psoriasis_Ctrl3_10x_TCCACGTCAGAACATA	9.98313e-06	Fibroblasts	Ctrl
Ctrl.Psoriasis_Ctrl2_10x_CGTGCTTGTTGCTTGA	1.19172e-05	Fibroblasts	Ctrl
Ctrl.Psoriasis_Ctrl2_10x_TGGTAGTGTGCCCGTA	-1.39939e-05	Fibroblasts	Ctrl
Ctrl.Psoriasis_Ctrl3_10x_TCCTCCCGTCTCACAA	8.92148e-06	Epidermis	Ctrl
Ctrl.Psoriasis_Ctrl3_10x_CTACGGGGTAAGACCG	7.77959e-06	Fibroblasts	Ctrl
Ctrl.Psoriasis_Ctrl3_10x_GGGTTATCACGGTGTC	9.41915e-06	Epidermis	Ctrl
Ctrl.Psoriasis_Ctrl3_10x_CAGGGCTGTTGCAACT	-9.08803e-06	Endothelial cells	Ctrl
Ctrl.Psoriasis_Ctrl2_10x_CTTCCTTTCTTCTAAC	2.40893e-05	Epidermis	Ctrl
Ctrl.Psoriasis_Ctrl3_10x_ACACTGACAGAGGCAT	-2.59425e-05	Endothelial cells	Ctrl
Ctrl.Psoriasis_Ctrl3_10x_ACTACGAGTCCGGATC	6.86304e-08	Mast cells	Ctrl
Ctrl.Psoriasis_Ctrl1_10x_ATGGATCTCATGTCAG	1.18107e-06	Epidermis	Ctrl
Ctrl.Psoriasis_Ctrl3_10x_CAATGACTCGGCTTGG	-1.49697e-06	Epidermis	Ctrl
Ctrl.Psoriasis_Ctrl3_10x_TCTCTGGGTAGATGTA	7.47873e-06	Epidermis	Ctrl
Ctrl.Psoriasis_Ctrl3_10x_AGGTCTAGTTATAGAG	1.24035e-06	Epidermis	Ctrl
Ctrl.Psoriasis_Ctrl3_10x_ATGCCTCAGCGTTGTT	-7.78055e-06	Epidermis	Ctrl
Ctrl.Psoriasis_Ctrl3_10x_AAGATAGCATATCTCT	1.41003e-05	Epidermis	Ctrl
Ctrl.Psoriasis_Ctrl1_10x_TGGGAGACACCCTATC	-2.93912e-06	Sebaceous glands	Ctrl
Ctrl.Psoriasis_Ctrl1_10x_AGAACCTTCGCAACAT	6.10679e-06	Fibroblasts	Ctrl
Ctrl.Psoriasis_Ctrl1_10x_AGCTCAATCCACCTGT	-6.6651e-06	Lymphatic vessel cells	Ctrl
Ctrl.Psoriasis_Ctrl3_10x_CGGAGAACAAGTGGGT	-1.05988e-05	Epidermis	Ctrl
Ctrl.Psoriasis_Ctrl3_10x_CCGAACGCAAATCAGA	-6.05839e-06	Epidermis	Ctrl
Ctrl.Psoriasis_Ctrl1_10x_TGGGCGTAGTGGCCTC	-1.05684e-05	Sebaceous glands	Ctrl
Ctrl.Psoriasis_Ctrl2_10x_TGACAGTAGCGCTGAA	5.33106e-06	Epidermis	Ctrl
Ctrl.Psoriasis_Ctrl3_10x_TATCTGTTCCACAAGT	-1.55209e-05	Fibroblasts	Ctrl
Ctrl.Psoriasis_Ctrl1_10x_AATTTCCTCACCGCTT	-9.78489e-06	Sebaceous glands	Ctrl
Ctrl.Psoriasis_Ctrl2_10x_CTCGAGGGTAGATTGA	2.72184e-07	Fibroblasts	Ctrl
Ctrl.Psoriasis_Ctrl3_10x_GATCAGTCACAAATAG	-1.71557e-05	Lymphatic vessel cells	Ctrl
Ctrl.Psoriasis_Ctrl3_10x_AGTTAGCAGAGCAGCT	-5.04888e-06	Fibroblasts	Ctrl
Ctrl.Psoriasis_Ctrl1_10x_TCCCACAGTGCGGCTT	-3.04923e-06	Melanocytes	Ctrl
Ctrl.Psoriasis_Ctrl2_10x_GCCAACGAGTATTAGG	1.34608e-05	Epidermis	Ctrl
Ctrl.Psoriasis_Ctrl3_10x_AAGTTCGGTCGCACGT	-2.57537e-06	Sebaceous glands	Ctrl
Ctrl.Psoriasis_Ctrl2_10x_AGAACAAGTGCATACT	-5.23287e-06	Epidermis	Ctrl
Ctrl.Psoriasis_Ctrl3_10x_GGGCTCAAGTAAATGC	-6.63218e-06	Epidermis	Ctrl
Ctrl.Psoriasis_Ctrl1_10x_GAACACTGTCCAACGC	4.47221e-06	Epidermis	Ctrl
Ctrl.Psoriasis_Ctrl1_10x_TCTCAGCTCAGTGTTG	-3.19451e-06	Endothelial cells	Ctrl
Ctrl.Psoriasis_Ctrl3_10x_AGTTAGCTCAGAGCAG	-5.43779e-06	Epidermis	Ctrl
Ctrl.Psoriasis_Ctrl1_10x_CCTCCTCAGAAACCAT	-2.79673e-06	Epidermis	Ctrl
Ctrl.Psoriasis_Ctrl2_10x_CATGCAAGTTTCGACA	1.06523e-05	Epidermis	Ctrl
Ctrl.Psoriasis_Ctrl2_10x_ACCTACCTCTTACTGT	1.56783e-05	Epidermis	Ctrl
Ctrl.Psoriasis_Ctrl1_10x_AACCTGACAGCACGAA	-6.43112e-06	Epidermis	Ctrl
Ctrl.Psoriasis_Ctrl3_10x_GAGAAATCAGGTTCAT	2.05217e-07	Sebaceous glands	Ctrl
Ctrl.Psoriasis_Ctrl1_10x_CGATGCGGTTTCAGAC	-3.24184e-06	Epidermis	Ctrl
Ctrl.Psoriasis_Ctrl3_10x_TCGTGGGTCGGCTCTT	1.8574e-05	Endothelial cells	Ctrl
Ctrl.Psoriasis_Ctrl2_10x_AAGACAAGTAGCTTAC	5.90764e-06	Fibroblasts	Ctrl
Ctrl.Psoriasis_Ctrl3_10x_TTGGGATCAATCGCGC	-1.78063e-05	Epidermis	Ctrl
Ctrl.Psoriasis_Ctrl3_10x_CTCCTCCAGAGTGTGC	-4.34109e-06	Sebaceous glands	Ctrl
Ctrl.Psoriasis_Ctrl3_10x_GAGTGTTGTGATTCAC	-2.29275e-05	Epidermis	Ctrl
Ctrl.Psoriasis_Ctrl3_10x_CCTCACAAGTGGTTGG	-9.29652e-07	Epidermis	Ctrl
Ctrl.Psoriasis_Ctrl3_10x_TCAGTTTCAAGGGCAT	7.03964e-06	Endothelial cells	Ctrl
Ctrl.Psoriasis_Ctrl3_10x_CATTGCCTCGAACACT	-8.9449e-06	Epidermis	Ctrl
Ctrl.Psoriasis_Ctrl3_10x_GAGTTACGTTGGGAAC	-1.28251e-05	Epidermis	Ctrl
Ctrl.Psoriasis_Ctrl1_10x_ATTCCTAAGTCATAGA	1.25578e-05	Fibroblasts	Ctrl
Ctrl.Psoriasis_Ctrl2_10x_CCACGTTTCCTCGATC	-9.6463e-06	Fibroblasts	Ctrl
Ctrl.Psoriasis_Ctrl1_10x_CAAGCTATCGCGAAGA	9.07784e-06	Epidermis	Ctrl
Ctrl.Psoriasis_Ctrl2_10x_GGTCACGGTCTGCGCA	2.14074e-06	Melanocytes	Ctrl
Ctrl.Psoriasis_Ctrl3_10x_GCTTCACAGGGAGGAC	8.81023e-06	Endothelial cells	Ctrl
Ctrl.Psoriasis_Ctrl3_10x_ATCCGTCCAGACTGCC	1.00254e-05	Endothelial cells	Ctrl
Ctrl.Psoriasis_Ctrl3_10x_TTTCAGTAGTCCGCCA	1.13991e-05	Epidermis	Ctrl
Ctrl.Psoriasis_Ctrl3_10x_TGCAGATCAAACCACT	1.23604e-05	Endothelial cells	Ctrl
Ctrl.Psoriasis_Ctrl2_10x_CCTACGTGTAGTTAGA	2.95402e-06	Epidermis	Ctrl
Ctrl.Psoriasis_Ctrl1_10x_TCAAGCATCTGTAACG	1.71761e-06	Epidermis	Ctrl
Ctrl.Psoriasis_Ctrl3_10x_CATTCTACAGGCGATA	-9.55389e-06	Epidermis	Ctrl
Ctrl.Psoriasis_Ctrl3_10x_CCAAGCGCACTTGGGC	-1.21041e-05	Epidermis	Ctrl
Ctrl.Psoriasis_Ctrl2_10x_GCCCAGAGTTGAATCC	-6.01383e-06	Endothelial cells	Ctrl
Ctrl.Psoriasis_Ctrl3_10x_CTGGCAGTCGCCCAGA	-1.35816e-06	Mast cells	Ctrl
Ctrl.Psoriasis_Ctrl1_10x_AGAAGTATCTCTGCTG	-9.87273e-06	Epidermis	Ctrl
Ctrl.Psoriasis_Ctrl2_10x_GCAGGCTTCGAGCCTG	8.31925e-06	Epidermis	Ctrl
Ctrl.Psoriasis_Ctrl3_10x_CCAATGACATGAGAAT	-7.9506e-06	Fibroblasts	Ctrl
Ctrl.Psoriasis_Ctrl3_10x_GGTTAACAGGTCACAG	3.40465e-06	Epidermis	Ctrl
Ctrl.Psoriasis_Ctrl1_10x_AGTTCCCGTGAGAGGG	8.7043e-06	T helper cells	Ctrl
Ctrl.Psoriasis_Ctrl2_10x_TGGCGTGTCGAGAGCA	-1.18216e-05	Schwann cells	Ctrl
Ctrl.Psoriasis_Ctrl1_10x_CTCAATTAGCGTGAGT	1.02289e-05	Epidermis	Ctrl
Ctrl.Psoriasis_Ctrl2_10x_TATCCTAGTAGAGATT	-2.10843e-05	Endothelial cells	Ctrl
Ctrl.Psoriasis_Ctrl3_10x_CTAACTTTCAATCCAG	2.29763e-06	Sebaceous glands	Ctrl
Ctrl.Psoriasis_Ctrl3_10x_ATTCTACTCGAGCCAC	1.51171e-05	Sebaceous glands	Ctrl
Ctrl.Psoriasis_Ctrl3_10x_CACCAAAGTGTTAAAG	5.55438e-06	Epidermis	Ctrl
Ctrl.Psoriasis_Ctrl2_10x_ATTTCACTCAACACGT	9.14879e-06	Sebaceous glands	Ctrl
Ctrl.Psoriasis_Ctrl1_10x_ACCCTTGCAGGTGAGT	-5.53397e-06	Epidermis	Ctrl
Ctrl.Psoriasis_Ctrl1_10x_CGTAAGTGTCTCACAA	2.98376e-06	Epidermis	Ctrl
Ctrl.Psoriasis_Ctrl3_10x_AGTTAGCGTAGAGATT	1.10638e-05	Epidermis	Ctrl
Ctrl.Psoriasis_Ctrl2_10x_AGCCACGTCCCTCATG	-1.32915e-05	Fibroblasts	Ctrl
Ctrl.Psoriasis_Ctrl1_10x_CCGAACGTCGGCTTGG	1.00169e-05	Epidermis	Ctrl
Ctrl.Psoriasis_Ctrl2_10x_GGGACAAAGTCAGCCC	-1.4093e-05	Endothelial cells	Ctrl
Ctrl.Psoriasis_Ctrl1_10x_CGGGACTCACGAGAAC	-4.98781e-06	Epidermis	Ctrl
Ctrl.Psoriasis_Ctrl3_10x_CGATGGCCACAACCGC	2.62276e-05	Epidermis	Ctrl
Ctrl.Psoriasis_Ctrl3_10x_GTCAAGTAGTGAGGCT	5.10666e-06	Fibroblasts	Ctrl
Ctrl.Psoriasis_Ctrl3_10x_TTCTCTCGTGCCTGCA	-9.08432e-07	Epidermis	Ctrl
Ctrl.Psoriasis_Ctrl3_10x_TACTTGTAGGTGCCAA	9.78766e-06	Sebaceous glands	Ctrl
Ctrl.Psoriasis_Ctrl3_10x_TAGATCGCACTCCTTG	-2.43809e-06	Epidermis	Ctrl
Ctrl.Psoriasis_Ctrl3_10x_TTCGCTGAGCATGTTC	6.21809e-06	Endothelial cells	Ctrl
Ctrl.Psoriasis_Ctrl3_10x_GCCGTGAGTCGCACGT	-3.44595e-06	Fibroblasts	Ctrl
Ctrl.Psoriasis_Ctrl2_10x_CAGATCACAAGTCATC	-2.35522e-05	Fibroblasts	Ctrl
Ctrl.Psoriasis_Ctrl1_10x_CTGTACCAGACCATTC	4.72388e-06	Epidermis	Ctrl
Ctrl.Psoriasis_Ctrl3_10x_ATCATTCGTGGTCTGC	-5.1148e-06	Epidermis	Ctrl
Ctrl.Psoriasis_Ctrl3_10x_GCCTGTTCATGAGAAT	-5.73602e-06	Epidermis	Ctrl
Ctrl.Psoriasis_Ctrl2_10x_AAACGCTCAGTCTCTC	3.7972e-08	Epidermis	Ctrl
Ctrl.Psoriasis_Ctrl2_10x_GACTCTCGTTGCTCCT	1.34255e-05	Endothelial cells	Ctrl
Ctrl.Psoriasis_Ctrl3_10x_GGAGCAAAGTATAGAC	2.95462e-06	Fibroblasts	Ctrl
Ctrl.Psoriasis_Ctrl3_10x_TCAAGACAGGGTTTCT	8.41787e-06	Epidermis	Ctrl
Ctrl.Psoriasis_Ctrl1_10x_TGCAGGCAGGACTGGT	6.29064e-06	Fibroblasts	Ctrl
Ctrl.Psoriasis_Ctrl3_10x_CAACCTCCAGAGCCCT	1.01598e-06	Epidermis	Ctrl
Ctrl.Psoriasis_Ctrl2_10x_ACTACGACACTGAGTT	6.71121e-06	Mast cells	Ctrl
Ctrl.Psoriasis_Ctrl3_10x_TCCTAATCAGTTGCGC	-1.38316e-06	Epidermis	Ctrl
Ctrl.Psoriasis_Ctrl1_10x_ACCTACCCAAGGTACG	-1.24931e-05	Endothelial cells	Ctrl
Ctrl.Psoriasis_Ctrl3_10x_AGACACTTCTAAACGC	3.47635e-06	Epidermis	Ctrl
Ctrl.Psoriasis_Ctrl3_10x_TAGGTACAGGGTACAC	-2.27781e-05	Endothelial cells	Ctrl
Ctrl.Psoriasis_Ctrl3_10x_GAGCCTGCACCCATAA	-9.86209e-06	Lymphatic vessel cells	Ctrl
Ctrl.Psoriasis_Ctrl1_10x_CTGGACGTCCCGTTGT	-5.95413e-07	Melanocytes	Ctrl
Ctrl.Psoriasis_Ctrl2_10x_ACGATGTGTGGGTCAA	-1.60759e-06	Fibroblasts	Ctrl
Ctrl.Psoriasis_Ctrl2_10x_TGTTCTACAATTGCCA	-4.20362e-06	Endothelial cells	Ctrl
Ctrl.Psoriasis_Ctrl1_10x_TTCGATTAGTTCCGGC	9.88591e-06	Epidermis	Ctrl
Ctrl.Psoriasis_Ctrl3_10x_TCTTTGACAACCCGCA	-1.06961e-05	Fibroblasts	Ctrl
Ctrl.Psoriasis_Ctrl3_10x_TCCTCGAAGGTAAGGA	-2.61364e-05	Mast cells	Ctrl
Ctrl.Psoriasis_Ctrl1_10x_TCATCATCAACTCGTA	7.80452e-06	Epidermis	Ctrl
Ctrl.Psoriasis_Ctrl3_10x_TACTTCAAGCCATTCA	4.51051e-07	Sebaceous glands	Ctrl
Ctrl.Psoriasis_Ctrl3_10x_TTCCTAATCCGTTGAA	-1.08489e-06	Sebaceous glands	Ctrl
Ctrl.Psoriasis_Ctrl2_10x_ACAAGCTGTACGAGTG	-3.91224e-06	Melanocytes	Ctrl
Ctrl.Psoriasis_Ctrl2_10x_TAGCACAAGCTACTGT	-1.687e-05	Epidermis	Ctrl
Ctrl.Psoriasis_Ctrl3_10x_AATGCCATCCCTAGGG	-9.52704e-06	Mast cells	Ctrl
Ctrl.Psoriasis_Ctrl3_10x_CCACAAATCCCGTTCA	5.07414e-06	Epidermis	Ctrl
Ctrl.Psoriasis_Ctrl3_10x_GTGGAAGGTCCGACGT	1.88161e-07	Fibroblasts	Ctrl
Ctrl.Psoriasis_Ctrl1_10x_GCTTTCGAGGTAAGTT	-1.41891e-05	Sebaceous glands	Ctrl
Ctrl.Psoriasis_Ctrl1_10x_TACTTACTCTGTCAGA	5.98172e-06	Endothelial cells	Ctrl
Ctrl.Psoriasis_Ctrl1_10x_AATGGCTCAAATGCGG	7.8638e-06	Epidermis	Ctrl
Ctrl.Psoriasis_Ctrl1_10x_AACAGGGAGTGGTCAG	-1.34633e-06	Fibroblasts	Ctrl
Ctrl.Psoriasis_Ctrl1_10x_GCTTCACCAACGGGTA	-1.63865e-07	Fibroblasts	Ctrl
Ctrl.Psoriasis_Ctrl3_10x_TGAATGCCAAGTGGCA	1.40914e-05	Fibroblasts	Ctrl
Ctrl.Psoriasis_Ctrl3_10x_ATCGGCGTCTCCTGCA	3.94839e-06	Endothelial cells	Ctrl
Ctrl.Psoriasis_Ctrl3_10x_GTTAGACAGAGTCAGC	1.21988e-05	Epidermis	Ctrl
Ctrl.Psoriasis_Ctrl3_10x_ATACCTTGTTGGGAAC	-4.50772e-07	Sebaceous glands	Ctrl
Ctrl.Psoriasis_Ctrl3_10x_GACCCAGGTATTAAGG	1.47949e-05	Sebaceous glands	Ctrl
Ctrl.Psoriasis_Ctrl2_10x_AGAACAATCATTACGG	-7.56838e-07	Epidermis	Ctrl
Ctrl.Psoriasis_Ctrl3_10x_CTCCTTTTCCTACCAC	9.17748e-06	Sebaceous glands	Ctrl
Ctrl.Psoriasis_Ctrl1_10x_ATTATCCTCAAAGGAT	-3.44779e-06	Sebaceous glands	Ctrl
Ctrl.Psoriasis_Ctrl1_10x_ATCGCCTAGTCGGCCT	-1.077e-05	Fibroblasts	Ctrl
Ctrl.Psoriasis_Ctrl2_10x_CCATCACCACTACGGC	1.0016e-05	Sebaceous glands	Ctrl
Ctrl.Psoriasis_Ctrl2_10x_TCAGCAAGTGTAACGG	2.296e-05	Fibroblasts	Ctrl
Ctrl.Psoriasis_Ctrl1_10x_GGTGAAGGTTCGGCCA	-3.25878e-06	Endothelial cells	Ctrl
Ctrl.Psoriasis_Ctrl1_10x_TATACCTGTTTGGGTT	1.46886e-05	Epidermis	Ctrl
Ctrl.Psoriasis_Ctrl1_10x_TGGTGATCATCTTCGC	0.876763	Epidermis	Ctrl
Ctrl.Psoriasis_Ctrl3_10x_GAGATGGAGAGGATCC	9.23493e-06	Epidermis	Ctrl
Ctrl.Psoriasis_Ctrl3_10x_CGTGTCTCAACTCCAA	-9.89192e-06	Fibroblasts	Ctrl
Ctrl.Psoriasis_Ctrl3_10x_ATCCGTCAGACATAGT	2.75646e-06	Endothelial cells	Ctrl
Ctrl.Psoriasis_Ctrl2_10x_CATGGTAAGTATGACA	-7.63661e-06	Sebaceous glands	Ctrl
Ctrl.Psoriasis_Ctrl2_10x_GCTACAACAATCGCGC	-1.35211e-05	Epidermis	Ctrl
Ctrl.Psoriasis_Ctrl3_10x_TCGTCCAGTGGATGAC	6.55024e-06	Epidermis	Ctrl
Ctrl.Psoriasis_Ctrl3_10x_CGGTCAGCAATTGCTG	1.60965e-05	Epidermis	Ctrl
Ctrl.Psoriasis_Ctrl3_10x_ATCTCTATCACTCCGT	-7.88507e-06	Mast cells	Ctrl
Ctrl.Psoriasis_Ctrl3_10x_CTACATTAGGAAGTGA	-8.83876e-06	Epidermis	Ctrl
Ctrl.Psoriasis_Ctrl1_10x_GTTCGCTAGTTTCGGT	-1.07251e-05	Epidermis	Ctrl
Ctrl.Psoriasis_Ctrl3_10x_CGTAATGGTTCGTACA	-4.58141e-06	Sebaceous glands	Ctrl
Ctrl.Psoriasis_Ctrl3_10x_CCTCATGTCTGAGATC	6.65647e-06	Sebaceous glands	Ctrl
Ctrl.Psoriasis_Ctrl3_10x_CCCGGAATCGTTCTCG	7.12228e-06	Sebaceous glands	Ctrl
Ctrl.Psoriasis_Ctrl3_10x_TGAGCATTCACTTGTT	4.42954e-06	Epidermis	Ctrl
Ctrl.Psoriasis_Ctrl2_10x_AGGTTGTAGCATTTCG	7.59587e-06	Epidermis	Ctrl
Ctrl.Psoriasis_Ctrl3_10x_CAGCACGTCAGTGTGT	-4.68878e-06	Mast cells	Ctrl
Ctrl.Psoriasis_Ctrl1_10x_AATCGACTCTCCAATT	-1.7271e-06	Epidermis	Ctrl
Ctrl.Psoriasis_Ctrl3_10x_CTCATCGAGTACGAGC	6.8205e-06	Epidermis	Ctrl
Ctrl.Psoriasis_Ctrl3_10x_CTTGATTTCTATCACT	-2.81577e-06	Endothelial cells	Ctrl
Ctrl.Psoriasis_Ctrl3_10x_TGTTGAGCATCATTGG	-9.61623e-06	Lymphatic vessel cells	Ctrl
Ctrl.Psoriasis_Ctrl3_10x_GAGTTGTAGATCCAAA	-1.37765e-05	Sebaceous glands	Ctrl
Ctrl.Psoriasis_Ctrl1_10x_CAATGACCACTCCTTG	2.69759e-05	Endothelial cells	Ctrl
Ctrl.Psoriasis_Ctrl3_10x_CTGAGCGAGGCGACAT	-1.69972e-05	Mast cells	Ctrl
Ctrl.Psoriasis_Ctrl1_10x_ACAGAAACATCAGTCA	2.93167e-07	Epidermis	Ctrl
Ctrl.Psoriasis_Ctrl3_10x_CGTTCTGTCGTGAGAG	1.93431e-05	Epidermis	Ctrl
Ctrl.Psoriasis_Ctrl3_10x_CTGATCCGTACCTTCC	8.37511e-06	Sebaceous glands	Ctrl
Ctrl.Psoriasis_Ctrl1_10x_CACTTCGGTCTAGGCC	-1.85346e-06	Endothelial cells	Ctrl
Ctrl.Psoriasis_Ctrl3_10x_CATAAGCAGATACTGA	5.33329e-06	Epidermis	Ctrl
Ctrl.Psoriasis_Ctrl3_10x_CCCTTAGCATTGCCTC	1.78496e-05	Endothelial cells	Ctrl
Ctrl.Psoriasis_Ctrl3_10x_TGGTACAAGGTAAGGA	1.89628e-06	Sebaceous glands	Ctrl
Ctrl.Psoriasis_Ctrl3_10x_TCATCCGCATGATGCT	-5.69088e-06	Epidermis	Ctrl
Ctrl.Psoriasis_Ctrl3_10x_CTACATTAGTAAATGC	1.45189e-05	Epidermis	Ctrl
Ctrl.Psoriasis_Ctrl3_10x_ATGCATGCACAAGTTC	1.86899e-05	Sebaceous glands	Ctrl
Ctrl.Psoriasis_Ctrl2_10x_CTACCCAAGGTCCCGT	-9.84555e-06	Epidermis	Ctrl
Ctrl.Psoriasis_Ctrl3_10x_TTGCTGCCACTACCGG	7.18757e-06	Endothelial cells	Ctrl
Ctrl.Psoriasis_Ctrl3_10x_CTTGATTGTTGTTGTG	1.29347e-06	Epidermis	Ctrl
Ctrl.Psoriasis_Ctrl3_10x_TCATGCCAGTCCCAGC	7.01641e-06	Endothelial cells	Ctrl
Ctrl.Psoriasis_Ctrl2_10x_CGTCCATGTGGCTTGC	5.26698e-06	Endothelial cells	Ctrl
Ctrl.Psoriasis_Ctrl3_10x_TTGTGTTAGATTCGAA	-2.05131e-07	Fibroblasts	Ctrl
Ctrl.Psoriasis_Ctrl2_10x_ATGATCGCAAGAGCTG	4.38251e-06	Fibroblasts	Ctrl
Ctrl.Psoriasis_Ctrl3_10x_AAGTCGTAGAAGCCAC	-1.21053e-05	Fibroblasts	Ctrl
Ctrl.Psoriasis_Ctrl1_10x_CATAGACAGTCAACAA	-1.40442e-05	Sebaceous glands	Ctrl
Ctrl.Psoriasis_Ctrl1_10x_ACTGCAATCATGCCCT	7.20749e-06	Epidermis	Ctrl
Ctrl.Psoriasis_Ctrl3_10x_AGCCAGCAGTCACTGT	8.60355e-07	Fibroblasts	Ctrl
Ctrl.Psoriasis_Ctrl3_10x_CCTCACAAGTCGAAAT	-1.31617e-06	Sebaceous glands	Ctrl
Ctrl.Psoriasis_Ctrl2_10x_CAACGATGTCGACTTA	-1.67605e-05	Sebaceous glands	Ctrl
Ctrl.Psoriasis_Ctrl3_10x_TGTGGCGAGAGTCAGC	-5.69498e-06	Sebaceous glands	Ctrl
Ctrl.Psoriasis_Ctrl3_10x_GTGGCGTTCCAAGCAT	1.92205e-06	Epidermis	Ctrl
Ctrl.Psoriasis_Ctrl3_10x_AGTTAGCCAAAGGGCT	-4.86323e-06	Epidermis	Ctrl
Ctrl.Psoriasis_Ctrl2_10x_CTCAGGGCACACCTTC	8.1284e-07	Epidermis	Ctrl
Ctrl.Psoriasis_Ctrl3_10x_GACTCTCTCTAAGCGT	3.84897e-06	Sebaceous glands	Ctrl
Ctrl.Psoriasis_Ctrl2_10x_GAATAGATCAAGCCTA	-1.37502e-06	Fibroblasts	Ctrl
Ctrl.Psoriasis_Ctrl2_10x_CAAAGAACAATAGGAT	4.27593e-06	Fibroblasts	Ctrl
Ctrl.Psoriasis_Ctrl2_10x_TCGGGACAGCCATTCA	-2.43064e-06	Epidermis	Ctrl
Ctrl.Psoriasis_Ctrl3_10x_AGGTTGTTCCCTTGGT	-3.18353e-06	Sebaceous glands	Ctrl
Ctrl.Psoriasis_Ctrl2_10x_GTTGTCCTCTGCGATA	-2.54106e-06	T helper cells	Ctrl
Ctrl.Psoriasis_Ctrl2_10x_TGAACGTGTACAGTAA	6.38887e-06	Epidermis	Ctrl
Ctrl.Psoriasis_Ctrl1_10x_CCGAACGGTCTAGTGT	8.21065e-06	Epidermis	Ctrl
Ctrl.Psoriasis_Ctrl3_10x_CGATCGGTCTTACCAT	2.33548e-05	Fibroblasts	Ctrl
Ctrl.Psoriasis_Ctrl3_10x_TTGGGTAAGAAGTGTT	-9.83308e-06	Endothelial cells	Ctrl
Ctrl.Psoriasis_Ctrl3_10x_TTGAGTGTCTGACGCG	-7.07457e-06	Epidermis	Ctrl
Ctrl.Psoriasis_Ctrl1_10x_TCCTTCTCATAGGCGA	6.44149e-06	Epidermis	Ctrl
Ctrl.Psoriasis_Ctrl3_10x_GTAGAGGGTAGTTCCA	1.63767e-05	Epidermis	Ctrl
Ctrl.Psoriasis_Ctrl3_10x_CCCTAACGTAACATGA	1.22665e-05	Melanocytes	Ctrl
Ctrl.Psoriasis_Ctrl3_10x_AGCGATTGTGCCCTTT	-4.67706e-06	Epidermis	Ctrl
Ctrl.Psoriasis_Ctrl3_10x_TTCCTTCCATCCCGTT	-6.78231e-06	Sebaceous glands	Ctrl
Ctrl.Psoriasis_Ctrl2_10x_CGCGTGAGTTGTTGAC	1.6964e-05	Follicular epidermis	Ctrl
Ctrl.Psoriasis_Ctrl2_10x_AGGTCTATCCAAAGGG	1.54285e-05	Sebaceous glands	Ctrl
Ctrl.Psoriasis_Ctrl2_10x_AAAGTGACACTCCTTG	2.14528e-06	Epidermis	Ctrl
Ctrl.Psoriasis_Ctrl1_10x_CGGCAGTCATGGGCAA	1.70069e-05	Sebaceous glands	Ctrl
Ctrl.Psoriasis_Ctrl2_10x_TCCTAATAGCTTTGTG	-7.98683e-08	Lymphatic vessel cells	Ctrl
Ctrl.Psoriasis_Ctrl3_10x_CAATCGAGTATATGGA	-8.179e-06	Epidermis	Ctrl
Ctrl.Psoriasis_Ctrl3_10x_ATGGAGGAGCGTATAA	-5.06102e-07	Epidermis	Ctrl
Ctrl.Psoriasis_Ctrl3_10x_AGTAACCAGGAACGAA	7.99211e-07	Sebaceous glands	Ctrl
Ctrl.Psoriasis_Ctrl3_10x_TGGTAGTCACGGTGAA	-1.55957e-05	Epidermis	Ctrl
Ctrl.Psoriasis_Ctrl3_10x_CTGCCTAGTTCAAAGA	-1.71498e-06	Fibroblasts	Ctrl
Ctrl.Psoriasis_Ctrl3_10x_GTGATGTGTTTGTTGG	-4.18607e-06	Lymphatic vessel cells	Ctrl
Ctrl.Psoriasis_Ctrl2_10x_TCTTGCGAGTTGCATC	4.91287e-06	Fibroblasts	Ctrl
Ctrl.Psoriasis_Ctrl3_10x_ATTTCACAGACGCAGT	-5.31228e-06	Fibroblasts	Ctrl
Ctrl.Psoriasis_Ctrl3_10x_TAAGCCAGTGAATTAG	4.8222e-06	Fibroblasts	Ctrl
Ctrl.Psoriasis_Ctrl3_10x_AACAACCGTTTGGAGG	5.36291e-06	Endothelial cells	Ctrl
Ctrl.Psoriasis_Ctrl3_10x_ACGTAACTCATGAGTC	-2.79324e-06	Sebaceous glands	Ctrl
Ctrl.Psoriasis_Ctrl3_10x_TGCATCCCATAATGAG	-4.35073e-07	Fibroblasts	Ctrl
Ctrl.Psoriasis_Ctrl3_10x_ATCGTGACACGTAACT	2.38152e-05	Fibroblasts	Ctrl
Ctrl.Psoriasis_Ctrl1_10x_CTTCTCTAGTGGCAGT	1.54803e-05	Sebaceous glands	Ctrl
Ctrl.Psoriasis_Ctrl3_10x_TCATACTCATCTATCT	1.55476e-05	Sebaceous glands	Ctrl
Ctrl.Psoriasis_Ctrl1_10x_TTCCAATCAATGACCT	5.81112e-07	Fibroblasts	Ctrl
Ctrl.Psoriasis_Ctrl3_10x_GTTCGCTAGACTGTTC	-8.39779e-06	Epidermis	Ctrl
Ctrl.Psoriasis_Ctrl2_10x_CTGTACCCATACCACA	5.71123e-06	Fibroblasts	Ctrl
Ctrl.Psoriasis_Ctrl2_10x_AGAAGTATCATCCCGT	6.60478e-07	Epidermis	Ctrl
Ctrl.Psoriasis_Ctrl2_10x_AGGCATTCAGCTCCTT	3.58466e-05	Mast cells	Ctrl
Ctrl.Psoriasis_Ctrl1_10x_GGAACCCTCATGAAAG	-1.9319e-05	Epidermis	Ctrl
Ctrl.Psoriasis_Ctrl3_10x_GTGATGTGTTCCTAGA	-2.02833e-06	Fibroblasts	Ctrl
Ctrl.Psoriasis_Ctrl3_10x_AAGTTCGTCGTGCATA	1.48372e-05	Epidermis	Ctrl
Ctrl.Psoriasis_Ctrl2_10x_AGGGTCCAGGATCACG	-2.09852e-05	Epidermis	Ctrl
Ctrl.Psoriasis_Ctrl1_10x_CCGATCTGTTTAGACC	-2.59649e-06	Epidermis	Ctrl
Ctrl.Psoriasis_Ctrl2_10x_ACTATTCCACAGAGAC	3.34068e-06	Fibroblasts	Ctrl
Ctrl.Psoriasis_Ctrl2_10x_GAGCCTGCATATGAAG	-2.19638e-06	Sebaceous glands	Ctrl
Ctrl.Psoriasis_Ctrl2_10x_TTAATCCTCTATGTGG	-9.31772e-06	Follicular epidermis	Ctrl
Ctrl.Psoriasis_Ctrl3_10x_TCAGTTTCAGTCTTCC	-1.2224e-06	Fibroblasts	Ctrl
Ctrl.Psoriasis_Ctrl1_10x_CCGGTGAGTTAGGGAC	1.33853e-05	Epidermis	Ctrl
Ctrl.Psoriasis_Ctrl1_10x_ACCAAACGTGAATATG	-1.34833e-05	Epidermis	Ctrl
Ctrl.Psoriasis_Ctrl2_10x_TCAATCTGTAGGCTGA	1.41484e-05	Epidermis	Ctrl
Ctrl.Psoriasis_Ctrl2_10x_GTGCACGCAAGACTGG	9.14049e-06	Endothelial cells	Ctrl
Ctrl.Psoriasis_Ctrl1_10x_CAGTTAGGTAGAGGAA	-1.23669e-05	Fibroblasts	Ctrl
Ctrl.Psoriasis_Ctrl3_10x_CCGATCTAGCATCCTA	-1.50076e-05	Endothelial cells	Ctrl
Ctrl.Psoriasis_Ctrl3_10x_ACCCTCAGTCGAAACG	3.45387e-07	Epidermis	Ctrl
Ctrl.Psoriasis_Ctrl2_10x_GTAATGCTCTGGTCAA	2.863e-06	Fibroblasts	Ctrl
Ctrl.Psoriasis_Ctrl3_10x_TTTGTTGGTAGAGGAA	1.18621e-05	Epidermis	Ctrl
Ctrl.Psoriasis_Ctrl3_10x_GGGCTCACACAGCCAC	-3.75494e-07	Endothelial cells	Ctrl
Ctrl.Psoriasis_Ctrl1_10x_CTCCTTTGTCCTGGGT	4.20372e-06	Fibroblasts	Ctrl
Ctrl.Psoriasis_Ctrl3_10x_GGTAGAGAGTTCGGTT	1.28925e-05	Epidermis	Ctrl
Ctrl.Psoriasis_Ctrl3_10x_GATTTCTCAGTACTAC	1.17069e-05	Fibroblasts	Ctrl
Ctrl.Psoriasis_Ctrl3_10x_CAGATCAGTTACACTG	8.26094e-06	Endothelial cells	Ctrl
Ctrl.Psoriasis_Ctrl2_10x_AAGACTCTCTGGGTCG	3.23917e-06	Fibroblasts	Ctrl
Ctrl.Psoriasis_Ctrl2_10x_CACAACACACAATGCT	3.8095e-06	Epidermis	Ctrl
Ctrl.Psoriasis_Ctrl1_10x_AGGATAAGTTTACCTT	1.20262e-05	Sebaceous glands	Ctrl
Ctrl.Psoriasis_Ctrl3_10x_ATGTCCCCATGGAACG	1.10221e-05	Sebaceous glands	Ctrl
Ctrl.Psoriasis_Ctrl1_10x_GGCTTGGAGGATTCAA	-6.15149e-07	Fibroblasts	Ctrl
Ctrl.Psoriasis_Ctrl3_10x_ACGATCAGTCGCAGTC	3.6459e-06	Epidermis	Ctrl
Ctrl.Psoriasis_Ctrl3_10x_CATTGTTAGTCTACCA	1.69255e-05	Epidermis	Ctrl
Ctrl.Psoriasis_Ctrl3_10x_TCGCTTGCAATGAACA	1.47137e-05	Endothelial cells	Ctrl
Ctrl.Psoriasis_Ctrl1_10x_CAAGGGAAGAAGCTCG	-9.77248e-06	Epidermis	Ctrl
Ctrl.Psoriasis_Ctrl1_10x_GTCAAACGTTAAGGGC	1.4482e-05	Epidermis	Ctrl
Ctrl.Psoriasis_Ctrl1_10x_AGTACCATCAATCTCT	-8.58557e-07	Fibroblasts	Ctrl
Ctrl.Psoriasis_Ctrl2_10x_TTCAATCGTCCACTCT	-1.57377e-05	Epidermis	Ctrl
Ctrl.Psoriasis_Ctrl2_10x_CGAGAAGTCACCTTAT	1.29248e-05	Endothelial cells	Ctrl
Ctrl.Psoriasis_Ctrl3_10x_AACGAAATCCAGTTCC	8.44678e-07	Epidermis	Ctrl
Ctrl.Psoriasis_Ctrl1_10x_CATTCCGTCTAGACCA	9.67046e-06	Endothelial cells	Ctrl
Ctrl.Psoriasis_Ctrl1_10x_CCCGGAAAGACCCGCT	1.93911e-05	Sebaceous glands	Ctrl
Ctrl.Psoriasis_Ctrl3_10x_GAACACTAGACTTCCA	1.07987e-05	Endothelial cells	Ctrl
Ctrl.Psoriasis_Ctrl3_10x_ATGGAGGGTATCCCAA	-3.53594e-06	Epidermis	Ctrl
Ctrl.Psoriasis_Ctrl2_10x_TGCTCGTAGGTGATCG	-1.34923e-06	Fibroblasts	Ctrl
Ctrl.Psoriasis_Ctrl1_10x_TCAAGTGCATGTCAGT	-9.87132e-06	Epidermis	Ctrl
Ctrl.Psoriasis_Ctrl3_10x_CATTGTTAGAACTTCC	-8.21708e-06	Lymphatic vessel cells	Ctrl
Ctrl.Psoriasis_Ctrl3_10x_CTCAACCAGGACTATA	4.89531e-06	Epidermis	Ctrl
Ctrl.Psoriasis_Ctrl3_10x_GGGATGAGTACCATAC	-2.99277e-06	Fibroblasts	Ctrl
Ctrl.Psoriasis_Ctrl3_10x_TGTTGGATCCGCGATG	6.58255e-06	Endothelial cells	Ctrl
Ctrl.Psoriasis_Ctrl3_10x_ACCACAACATTCCTAT	8.3241e-06	Sebaceous glands	Ctrl
Ctrl.Psoriasis_Ctrl3_10x_ACCCAAATCGACATAC	3.63463e-06	Fibroblasts	Ctrl
Ctrl.Psoriasis_Ctrl1_10x_GAAGCCCCACGGTGTC	-3.98646e-06	Fibroblasts	Ctrl
Ctrl.Psoriasis_Ctrl3_10x_ACCCTCACACTCTCGT	-1.49793e-05	Endothelial cells	Ctrl
Ctrl.Psoriasis_Ctrl1_10x_GCGAGAACAACCAACT	1.14628e-06	Epidermis	Ctrl
Ctrl.Psoriasis_Ctrl3_10x_CTGCTCATCTCTGGTC	-1.03782e-05	Epidermis	Ctrl
Ctrl.Psoriasis_Ctrl2_10x_TGCAGATAGAAAGCGA	6.45979e-06	Fibroblasts	Ctrl
Ctrl.Psoriasis_Ctrl3_10x_CCCATTGGTCTGATAC	7.72845e-06	Endothelial cells	Ctrl
Ctrl.Psoriasis_Ctrl3_10x_GAGACCCGTAAGATAC	3.16014e-06	Fibroblasts	Ctrl
Ctrl.Psoriasis_Ctrl2_10x_AATGGCTCAACGTATC	-1.03811e-05	Epidermis	Ctrl
Ctrl.Psoriasis_Ctrl3_10x_GAGTTGTAGTAGAGTT	-7.55137e-06	Endothelial cells	Ctrl
Ctrl.Psoriasis_Ctrl3_10x_GCTTTCGTCAGCGCGT	-4.91504e-06	Lymphatic vessel cells	Ctrl
Ctrl.Psoriasis_Ctrl3_10x_AGCGCCACATGGGTCC	1.47226e-06	Fibroblasts	Ctrl
Ctrl.Psoriasis_Ctrl1_10x_AGCGCTGCAGCTGAGA	2.3565e-05	Sebaceous glands	Ctrl
Ctrl.Psoriasis_Ctrl3_10x_TCTACCGAGTTGCTCA	-9.20669e-06	Epidermis	Ctrl
Ctrl.Psoriasis_Ctrl3_10x_CCCGAAGGTACGGCAA	-2.15685e-05	Endothelial cells	Ctrl
Ctrl.Psoriasis_Ctrl3_10x_ACACTGACACCATAAC	-1.204e-06	Endothelial cells	Ctrl
Ctrl.Psoriasis_Ctrl1_10x_TACAACGCACCTGCGA	-8.39244e-06	Sebaceous glands	Ctrl
Ctrl.Psoriasis_Ctrl2_10x_TTAGTCTCATCGGAAG	-2.17244e-05	Epidermis	Ctrl
Ctrl.Psoriasis_Ctrl3_10x_CGGAACCAGGAAAGGT	-8.74308e-06	Sebaceous glands	Ctrl
Ctrl.Psoriasis_Ctrl2_10x_GGTCTGGAGGTCATTC	-3.73579e-06	T helper cells	Ctrl
Ctrl.Psoriasis_Ctrl3_10x_TCCAGAACAGTCTACA	-1.1022e-05	Fibroblasts	Ctrl
Ctrl.Psoriasis_Ctrl3_10x_GACAGCCTCTCTGCTG	7.1566e-06	Lymphatic vessel cells	Ctrl
Ctrl.Psoriasis_Ctrl2_10x_GAATCACCACAACCGC	9.0764e-06	Epidermis	Ctrl
Ctrl.Psoriasis_Ctrl3_10x_AGACCCGTCGTAGCCG	-3.24805e-06	Fibroblasts	Ctrl
Ctrl.Psoriasis_Ctrl1_10x_TCCTTCTAGAGAGTGA	-1.48159e-05	Endothelial cells	Ctrl
Ctrl.Psoriasis_Ctrl3_10x_TTCCTCTAGTTTGTCG	5.94171e-06	Sebaceous glands	Ctrl
Ctrl.Psoriasis_Ctrl3_10x_TCGAACAGTAACATGA	-8.54875e-06	Epidermis	Ctrl
Ctrl.Psoriasis_Ctrl3_10x_ACGGGTCAGGGCTAAC	-8.29918e-06	Fibroblasts	Ctrl
Ctrl.Psoriasis_Ctrl3_10x_TGACGCGCAGATACTC	1.49107e-06	Fibroblasts	Ctrl
Ctrl.Psoriasis_Ctrl3_10x_AGCGCCAGTGTATTCG	-9.76146e-06	Epidermis	Ctrl
Ctrl.Psoriasis_Ctrl3_10x_ACGTTCCCAAGTCGTT	-2.94684e-06	Epidermis	Ctrl
Ctrl.Psoriasis_Ctrl3_10x_TGAGGTTGTTAGAAAC	-7.70975e-06	Sebaceous glands	Ctrl
Ctrl.Psoriasis_Ctrl3_10x_TTCACGCCACATGACT	3.92284e-06	Sebaceous glands	Ctrl
Ctrl.Psoriasis_Ctrl1_10x_ATGGAGGAGCATACTC	-8.46306e-06	Epidermis	Ctrl
Ctrl.Psoriasis_Ctrl1_10x_GGAGGATGTCACCACG	-8.4376e-06	Fibroblasts	Ctrl
Ctrl.Psoriasis_Ctrl3_10x_TGAGACTGTACGGTTT	-9.61888e-06	Epidermis	Ctrl
Ctrl.Psoriasis_Ctrl1_10x_GCACGGTAGCTCCGAC	1.10497e-07	Mast cells	Ctrl
Ctrl.Psoriasis_Ctrl3_10x_CTGTGGGAGACGTCGA	1.21495e-05	Fibroblasts	Ctrl
Ctrl.Psoriasis_Ctrl3_10x_AATGGAATCATTGGTG	-8.88879e-06	Lymphatic vessel cells	Ctrl
Ctrl.Psoriasis_Ctrl2_10x_TCAGGTACAGATTTCG	2.18101e-06	Epidermis	Ctrl
Ctrl.Psoriasis_Ctrl1_10x_ACCGTTCAGCGCTTCG	-6.56117e-06	Fibroblasts	Ctrl
Ctrl.Psoriasis_Ctrl3_10x_TGTTCTAAGAATCTAG	-1.08852e-05	Epidermis	Ctrl
Ctrl.Psoriasis_Ctrl2_10x_TGACAGTCAGAATGTA	1.09113e-05	Epidermis	Ctrl
Ctrl.Psoriasis_Ctrl3_10x_TACCTCGTCGAGTCCG	-5.69227e-06	Epidermis	Ctrl
Ctrl.Psoriasis_Ctrl1_10x_TAGCACATCCTACGAA	1.62081e-05	Fibroblasts	Ctrl
Ctrl.Psoriasis_Ctrl3_10x_GGAACCCGTGCACGCT	-6.86988e-06	Sebaceous glands	Ctrl
Ctrl.Psoriasis_Ctrl3_10x_CCAATGATCTCGACGG	6.56997e-06	Epidermis	Ctrl
Ctrl.Psoriasis_Ctrl3_10x_GCTACAACATCTGGGC	1.11069e-05	Epidermis	Ctrl
Ctrl.Psoriasis_Ctrl2_10x_GGATGTTTCTGGACTA	2.14072e-05	Epidermis	Ctrl
Ctrl.Psoriasis_Ctrl2_10x_TGGGAAGTCATCGGGC	-8.30972e-06	Fibroblasts	Ctrl
Ctrl.Psoriasis_Ctrl2_10x_CTCAGTCAGCACCCAC	7.64059e-07	Epidermis	Ctrl
Ctrl.Psoriasis_Ctrl3_10x_AAAGTCCGTTTGGAAA	9.35824e-06	Fibroblasts	Ctrl
Ctrl.Psoriasis_Ctrl1_10x_GCAGTTACACTTGGCG	-5.01667e-06	Epidermis	Ctrl
Ctrl.Psoriasis_Ctrl3_10x_TGGAACTTCCCTTCCC	5.94853e-06	Fibroblasts	Ctrl
Ctrl.Psoriasis_Ctrl2_10x_GAGCCTGTCTGGAGAG	-4.30651e-06	Lymphatic vessel cells	Ctrl
Ctrl.Psoriasis_Ctrl1_10x_CTCAAGATCTGCTCTG	-1.13334e-05	Endothelial cells	Ctrl
Ctrl.Psoriasis_Ctrl3_10x_GAATCGTTCTCGTGGG	-2.23717e-05	Epidermis	Ctrl
Ctrl.Psoriasis_Ctrl2_10x_CGGTCAGAGGTAGTAT	5.1464e-06	Epidermis	Ctrl
Ctrl.Psoriasis_Ctrl2_10x_TACCGAATCAAGTCGT	-3.41907e-06	Fibroblasts	Ctrl
Ctrl.Psoriasis_Ctrl3_10x_TGGGATTCAAGATGTA	1.71788e-05	Fibroblasts	Ctrl
Ctrl.Psoriasis_Ctrl3_10x_GAATCACTCCTGTTAT	-1.11638e-05	Epidermis	Ctrl
Ctrl.Psoriasis_Ctrl2_10x_AGACACTCAGAGTTCT	-4.8848e-06	Melanocytes	Ctrl
Ctrl.Psoriasis_Ctrl1_10x_CCGTTCATCATGCAGT	8.07332e-06	Endothelial cells	Ctrl
Ctrl.Psoriasis_Ctrl1_10x_CCGTGAGAGTGAGTGC	-2.61009e-06	Epidermis	Ctrl
Ctrl.Psoriasis_Ctrl1_10x_GCTACAATCCATGCAA	4.8806e-06	Epidermis	Ctrl
Ctrl.Psoriasis_Ctrl2_10x_CCTCCTCTCAGGGATG	1.35278e-05	Epidermis	Ctrl
Ctrl.Psoriasis_Ctrl2_10x_ACTCTCGCACCAAATC	2.17682e-05	Epidermis	Ctrl
Ctrl.Psoriasis_Ctrl3_10x_ATCCACCAGTTGAATG	5.13871e-07	Lymphatic vessel cells	Ctrl
Ctrl.Psoriasis_Ctrl3_10x_TATATCCTCTAATTCC	-8.38095e-06	Fibroblasts	Ctrl
Ctrl.Psoriasis_Ctrl2_10x_GAGACCCGTACCTTCC	-1.08462e-05	Endothelial cells	Ctrl
Ctrl.Psoriasis_Ctrl2_10x_GGTGATTCATCCCGTT	-5.46533e-06	Fibroblasts	Ctrl
Ctrl.Psoriasis_Ctrl3_10x_GACCCAGTCATACAGC	-4.2651e-06	Endothelial cells	Ctrl
Ctrl.Psoriasis_Ctrl1_10x_AGTAGTCCAGATCATC	-1.211e-05	Epidermis	Ctrl
Ctrl.Psoriasis_Ctrl1_10x_CATACTTTCTTCGATT	5.97793e-06	Fibroblasts	Ctrl
Ctrl.Psoriasis_Ctrl2_10x_TGCGGGTAGGTTATAG	1.4239e-05	Lymphatic vessel cells	Ctrl
Ctrl.Psoriasis_Ctrl2_10x_CATTCATTCGCTGCGA	-4.43299e-06	Melanocytes	Ctrl
Ctrl.Psoriasis_Ctrl1_10x_CGATGCGTCGATAACC	-1.04033e-05	Sebaceous glands	Ctrl
Ctrl.Psoriasis_Ctrl2_10x_TCTACATGTACAGAGC	-1.2739e-05	Epidermis	Ctrl
Ctrl.Psoriasis_Ctrl1_10x_GATTGGTGTCGAGTGA	7.70152e-06	Epidermis	Ctrl
Ctrl.Psoriasis_Ctrl3_10x_TGACGCGTCTTGAACG	3.15226e-07	Fibroblasts	Ctrl
Ctrl.Psoriasis_Ctrl2_10x_ATACCTTTCTTCCCAG	-1.90485e-05	Follicular epidermis	Ctrl
Ctrl.Psoriasis_Ctrl3_10x_TACAACGTCATGCTAG	-1.23755e-06	Epidermis	Ctrl
Ctrl.Psoriasis_Ctrl3_10x_CCCTAACAGATCCCAT	3.28377e-09	Fibroblasts	Ctrl
Ctrl.Psoriasis_Ctrl2_10x_ACCCTCAGTTCAGCTA	-8.43778e-06	Epidermis	Ctrl
Ctrl.Psoriasis_Ctrl2_10x_GGTCTGGCAGGAACCA	-1.22133e-05	Fibroblasts	Ctrl
Ctrl.Psoriasis_Ctrl3_10x_AGAAGTAGTGCACATT	-4.52986e-06	Epidermis	Ctrl
Ctrl.Psoriasis_Ctrl3_10x_TCACTATGTTGTTGCA	-7.0232e-06	Fibroblasts	Ctrl
Ctrl.Psoriasis_Ctrl3_10x_CTTGATTAGCACCTGC	-6.7438e-06	Epidermis	Ctrl
Ctrl.Psoriasis_Ctrl3_10x_GTCACTCCACCTTCCA	-2.30302e-05	Fibroblasts	Ctrl
Ctrl.Psoriasis_Ctrl3_10x_GGTTAACGTGAGACCA	-1.49333e-06	Endothelial cells	Ctrl
Ctrl.Psoriasis_Ctrl1_10x_ACCCTTGTCCAATCCC	9.4869e-06	Epidermis	Ctrl
Ctrl.Psoriasis_Ctrl1_10x_CATGCGGTCTCTTAAC	1.15636e-05	Epidermis	Ctrl
Ctrl.Psoriasis_Ctrl3_10x_CTTACCGGTCGCATTA	2.07435e-05	Epidermis	Ctrl
Ctrl.Psoriasis_Ctrl1_10x_GGGTCTGAGCCGAATG	2.6529e-06	Epidermis	Ctrl
Ctrl.Psoriasis_Ctrl3_10x_TAGACTGAGCATCCCG	-1.052e-05	Fibroblasts	Ctrl
Ctrl.Psoriasis_Ctrl3_10x_GAGTCTACAGGCGAAT	5.02342e-06	Epidermis	Ctrl
Ctrl.Psoriasis_Ctrl3_10x_TGGGATTTCAGTCACA	1.09985e-05	Sebaceous glands	Ctrl
Ctrl.Psoriasis_Ctrl2_10x_TCCTGCAGTTGTGTAC	1.8865e-05	Fibroblasts	Ctrl
Ctrl.Psoriasis_Ctrl1_10x_CAATTTCGTATCGAAA	8.11254e-06	Epidermis	Ctrl
Ctrl.Psoriasis_Ctrl3_10x_TTACCGCCAGACATCT	1.41824e-05	Endothelial cells	Ctrl
Ctrl.Psoriasis_Ctrl1_10x_CATGCGGTCGCGTGCA	4.3917e-06	Endothelial cells	Ctrl
Ctrl.Psoriasis_Ctrl3_10x_ATCGGATCATATCTGG	-1.2775e-05	Epidermis	Ctrl
Ctrl.Psoriasis_Ctrl3_10x_CATCAAGAGACGACTG	-8.61373e-06	Epidermis	Ctrl
Ctrl.Psoriasis_Ctrl1_10x_CACAGGCCACGCTGTG	1.88699e-05	Epidermis	Ctrl
Ctrl.Psoriasis_Ctrl3_10x_ATTCCATTCCCAGCGA	7.04087e-06	Epidermis	Ctrl
Ctrl.Psoriasis_Ctrl1_10x_GCTGAATTCCTGTTAT	-6.67721e-06	Melanocytes	Ctrl
Ctrl.Psoriasis_Ctrl3_10x_CTGGCAGTCCCGTTGT	-7.05714e-06	Mast cells	Ctrl
Ctrl.Psoriasis_Ctrl1_10x_TCGCACTCAAGAATAC	-9.20719e-06	Epidermis	Ctrl
Ctrl.Psoriasis_Ctrl3_10x_TCAGCAATCATCCCGT	1.48473e-06	Endothelial cells	Ctrl
Ctrl.Psoriasis_Ctrl1_10x_TAGGTTGGTCACTTAG	-2.50017e-06	Epidermis	Ctrl
Ctrl.Psoriasis_Ctrl1_10x_GGTAACTCACTAGGCC	-9.41769e-06	Sebaceous glands	Ctrl
Ctrl.Psoriasis_Ctrl2_10x_GGAATCTTCGTCGCTT	1.2142e-05	Sebaceous glands	Ctrl
Ctrl.Psoriasis_Ctrl1_10x_TCGAACAAGCTAATCC	1.85664e-07	Melanocytes	Ctrl
Ctrl.Psoriasis_Ctrl3_10x_ACCCAAACAATGGCAG	7.57832e-06	Epidermis	Ctrl
Ctrl.Psoriasis_Ctrl3_10x_TACCCGTCAGTTGCGC	-3.80063e-06	Fibroblasts	Ctrl
Ctrl.Psoriasis_Ctrl3_10x_TTCCGTGAGTCACGCC	1.74949e-06	Fibroblasts	Ctrl
Ctrl.Psoriasis_Ctrl2_10x_CTCCAACGTGATTAGA	1.03352e-05	Epidermis	Ctrl
Ctrl.Psoriasis_Ctrl2_10x_TCAAGTGGTGTAGTGG	6.75724e-06	Fibroblasts	Ctrl
Ctrl.Psoriasis_Ctrl2_10x_CGAAGTTCAAGGCCTC	9.41281e-06	Fibroblasts	Ctrl
Ctrl.Psoriasis_Ctrl2_10x_CAGCCAGTCCCTTCCC	-1.82663e-05	Epidermis	Ctrl
Ctrl.Psoriasis_Ctrl1_10x_TCTTCCTAGCACCTGC	1.77204e-06	Endothelial cells	Ctrl
Ctrl.Psoriasis_Ctrl3_10x_AGGCCACAGGCACCAA	-1.91808e-06	Epidermis	Ctrl
Ctrl.Psoriasis_Ctrl3_10x_GAGACCCAGGGCCCTT	-6.50199e-06	Lymphatic vessel cells	Ctrl
Ctrl.Psoriasis_Ctrl1_10x_GATTGGTGTCCACATA	-5.60696e-06	T helper cells	Ctrl
Ctrl.Psoriasis_Ctrl1_10x_TGACCCTTCAACCTTT	1.67577e-05	Epidermis	Ctrl
Ctrl.Psoriasis_Ctrl3_10x_CGAAGTTCATCTAACG	4.30535e-06	Epidermis	Ctrl
Ctrl.Psoriasis_Ctrl3_10x_AATGGAAGTGGTTCTA	-1.44607e-06	Sebaceous glands	Ctrl
Ctrl.Psoriasis_Ctrl3_10x_TTTCAGTCAGGATTCT	9.39026e-06	Endothelial cells	Ctrl
Ctrl.Psoriasis_Ctrl1_10x_CACACAAGTAACAGTA	-5.45497e-06	Epidermis	Ctrl
Ctrl.Psoriasis_Ctrl2_10x_TGATTTCCACCGTGAC	1.3885e-06	Epidermis	Ctrl
Ctrl.Psoriasis_Ctrl1_10x_GGGTAGAGTTCTCACC	1.44686e-05	Epidermis	Ctrl
Ctrl.Psoriasis_Ctrl3_10x_TCTCACGGTCCGGACT	-3.32628e-06	Sebaceous glands	Ctrl
Ctrl.Psoriasis_Ctrl1_10x_TGATCTTGTCTGTGTA	-7.99156e-06	Sebaceous glands	Ctrl
Ctrl.Psoriasis_Ctrl1_10x_AGGGTCCAGTTGGCGA	-5.48293e-06	Fibroblasts	Ctrl
Ctrl.Psoriasis_Ctrl1_10x_CGTTGGGTCCTTGAAG	-1.0508e-05	Epidermis	Ctrl
Ctrl.Psoriasis_Ctrl2_10x_TTACAGGCAGCTTTGA	2.52662e-06	Lymphatic vessel cells	Ctrl
Ctrl.Psoriasis_Ctrl3_10x_TCGACGGAGGGTGAAA	3.27862e-06	Fibroblasts	Ctrl
Ctrl.Psoriasis_Ctrl3_10x_TTGCGTCAGCCGTCGT	8.55672e-06	Epidermis	Ctrl
Ctrl.Psoriasis_Ctrl3_10x_CATCCCACACGTACAT	1.80176e-05	Fibroblasts	Ctrl
Ctrl.Psoriasis_Ctrl1_10x_CGTCCATAGTGATCGG	1.40524e-05	Epidermis	Ctrl
Ctrl.Psoriasis_Ctrl2_10x_GAGAAATGTACTAACC	-1.25079e-05	Epidermis	Ctrl
Ctrl.Psoriasis_Ctrl3_10x_TGCATGAAGGAGGGTG	1.99911e-05	Endothelial cells	Ctrl
Ctrl.Psoriasis_Ctrl3_10x_AGGACTTCACGACAGA	1.39278e-06	Epidermis	Ctrl
Ctrl.Psoriasis_Ctrl3_10x_AATTTCCCATCTCAAG	-3.86669e-06	Sebaceous glands	Ctrl
Ctrl.Psoriasis_Ctrl1_10x_GACTCAAAGGATGAGA	1.85564e-05	Epidermis	Ctrl
Ctrl.Psoriasis_Ctrl3_10x_TAGGGTTAGCCAACCC	4.28855e-06	Endothelial cells	Ctrl
Ctrl.Psoriasis_Ctrl3_10x_TTTCATGCATGACGGA	1.73079e-05	Endothelial cells	Ctrl
Ctrl.Psoriasis_Ctrl1_10x_AGATCCATCGGCATAT	-4.35237e-07	Epidermis	Ctrl
Ctrl.Psoriasis_Ctrl3_10x_GTCGCGATCATACGAC	-7.31086e-06	Endothelial cells	Ctrl
Ctrl.Psoriasis_Ctrl1_10x_TCGACGGGTAGTAAGT	-1.96596e-05	Epidermis	Ctrl
Ctrl.Psoriasis_Ctrl3_10x_TACACCCTCATGCCGG	1.12687e-05	Melanocytes	Ctrl
Ctrl.Psoriasis_Ctrl2_10x_GTACAGTTCTGGAGAG	-8.88084e-06	Epidermis	Ctrl
Ctrl.Psoriasis_Ctrl3_10x_CATCCCATCGAATCCA	8.71359e-06	Epidermis	Ctrl
Ctrl.Psoriasis_Ctrl3_10x_CATTCATAGGAACTAT	1.19894e-06	Sebaceous glands	Ctrl
Ctrl.Psoriasis_Ctrl2_10x_CCCTGATCAAAGGAGA	4.72435e-06	Melanocytes	Ctrl
Ctrl.Psoriasis_Ctrl3_10x_TGAGGTTTCGCGAAGA	1.26664e-05	Fibroblasts	Ctrl
Ctrl.Psoriasis_Ctrl3_10x_AACAACCAGGATACAT	-4.85316e-06	Epidermis	Ctrl
Ctrl.Psoriasis_Ctrl3_10x_AGACCCGGTGGTCCCA	-4.61534e-06	Lymphatic vessel cells	Ctrl
Ctrl.Psoriasis_Ctrl3_10x_CGATCGGTCGCCACTT	-2.31758e-06	Epidermis	Ctrl
Ctrl.Psoriasis_Ctrl3_10x_ACTGATGGTGTCATCA	1.06035e-05	Epidermis	Ctrl
Ctrl.Psoriasis_Ctrl3_10x_TATCTTGCATCAGTGT	-4.74786e-06	Epidermis	Ctrl
Ctrl.Psoriasis_Ctrl3_10x_TGCTCGTGTGGTCTCG	-1.7551e-06	Endothelial cells	Ctrl
Ctrl.Psoriasis_Ctrl2_10x_TTCTAGTCAATTGGTC	7.96324e-06	Melanocytes	Ctrl
Ctrl.Psoriasis_Ctrl2_10x_TCTCAGCTCCTACACC	7.78745e-06	Fibroblasts	Ctrl
Ctrl.Psoriasis_Ctrl1_10x_ATTATCCGTGTGATGG	7.96803e-06	Endothelial cells	Ctrl
Ctrl.Psoriasis_Ctrl3_10x_CTCAGGGGTACTGAGG	4.90516e-07	Epidermis	Ctrl
Ctrl.Psoriasis_Ctrl1_10x_CTAACTTTCAGAACCT	7.62613e-06	Melanocytes	Ctrl
Ctrl.Psoriasis_Ctrl3_10x_TAAGCGTAGATCGCCC	2.85993e-06	Sebaceous glands	Ctrl
Ctrl.Psoriasis_Ctrl2_10x_TAAGCCAGTTGTTTGG	-6.32815e-06	Fibroblasts	Ctrl
Ctrl.Psoriasis_Ctrl3_10x_GAGAGGTTCAGATTGC	1.80438e-05	Epidermis	Ctrl
Ctrl.Psoriasis_Ctrl1_10x_TCTTTGAGTCTCTCTG	-1.86301e-05	Epidermis	Ctrl
Ctrl.Psoriasis_Ctrl3_10x_TACTGCCCATTCCTAT	8.45528e-06	Epidermis	Ctrl
Ctrl.Psoriasis_Ctrl2_10x_TGCTTCGGTCAAGGCA	3.41668e-06	Fibroblasts	Ctrl
Ctrl.Psoriasis_Ctrl3_10x_TATTGCTCAGTCACGC	2.27776e-07	Epidermis	Ctrl
Ctrl.Psoriasis_Ctrl3_10x_TCCCATGAGAGGTTAT	-6.114e-06	Epidermis	Ctrl
Ctrl.Psoriasis_Ctrl3_10x_TTGAACGTCAATGTCG	-2.60527e-06	Lymphatic vessel cells	Ctrl
Ctrl.Psoriasis_Ctrl1_10x_ACATTTCAGAAGCTGC	1.80567e-05	Epidermis	Ctrl
Ctrl.Psoriasis_Ctrl3_10x_TCGGGACGTCTCCTGT	-9.69993e-07	Epidermis	Ctrl
Ctrl.Psoriasis_Ctrl2_10x_CATGGTAGTGTCATTG	-3.84487e-06	Fibroblasts	Ctrl
Ctrl.Psoriasis_Ctrl2_10x_CTCCGATCAAGAGAGA	-8.78362e-06	Epidermis	Ctrl
Ctrl.Psoriasis_Ctrl3_10x_CTCTGGTTCTACCTTA	-4.95579e-06	Endothelial cells	Ctrl
Ctrl.Psoriasis_Ctrl2_10x_GTTTACTAGTACTGTC	-8.42925e-07	Epidermis	Ctrl
Ctrl.Psoriasis_Ctrl1_10x_CATGCGGCAGTATACC	-1.35772e-05	Epidermis	Ctrl
Ctrl.Psoriasis_Ctrl2_10x_GGTCACGAGGGAGGTG	1.1427e-05	Epidermis	Ctrl
Ctrl.Psoriasis_Ctrl3_10x_AGTGACTGTACGAAAT	9.7827e-07	Fibroblasts	Ctrl
Ctrl.Psoriasis_Ctrl1_10x_GCTTTCGGTTCTCCTG	1.46502e-05	Epidermis	Ctrl
Ctrl.Psoriasis_Ctrl1_10x_GGACGTCTCGACACTA	9.90436e-06	Endothelial cells	Ctrl
Ctrl.Psoriasis_Ctrl1_10x_GACCCAGCAATTCGTG	1.41439e-05	Epidermis	Ctrl
Ctrl.Psoriasis_Ctrl1_10x_ATAGACCAGTCGCCAC	-1.3359e-05	Fibroblasts	Ctrl
Ctrl.Psoriasis_Ctrl3_10x_TCGGTCTCACGACGAA	5.79584e-06	Smooth muscle cells	Ctrl
Ctrl.Psoriasis_Ctrl3_10x_TACAGGTGTTGTCCCT	-3.61821e-06	Epidermis	Ctrl
Ctrl.Psoriasis_Ctrl2_10x_AAAGGGCGTCGGATTT	-4.68524e-07	Follicular epidermis	Ctrl
Ctrl.Psoriasis_Ctrl2_10x_AGGACTTTCTCTCCGA	-5.99477e-06	Epidermis	Ctrl
Ctrl.Psoriasis_Ctrl2_10x_GACCGTGCACCCATAA	2.15104e-06	Epidermis	Ctrl
Ctrl.Psoriasis_Ctrl3_10x_AACAGGGCAGATAAAC	9.36315e-07	T helper cells	Ctrl
Ctrl.Psoriasis_Ctrl1_10x_CTAGACAGTGCCGTAC	-2.11983e-05	Fibroblasts	Ctrl
Ctrl.Psoriasis_Ctrl3_10x_CCAAGCGAGCACTCGC	8.52443e-06	Epidermis	Ctrl
Ctrl.Psoriasis_Ctrl3_10x_TTATTGCAGATAACGT	1.54375e-06	Epidermis	Ctrl
Ctrl.Psoriasis_Ctrl1_10x_GCCCAGAGTGGCGCTT	-9.71862e-06	Fibroblasts	Ctrl
Ctrl.Psoriasis_Ctrl3_10x_GTAGGAGCAGCCTTCT	-1.10143e-05	Sebaceous glands	Ctrl
Ctrl.Psoriasis_Ctrl1_10x_GACTGATGTATATGGA	-6.90245e-06	Epidermis	Ctrl
Ctrl.Psoriasis_Ctrl3_10x_CTCCCAATCAAGCCCG	-1.58363e-05	Sebaceous glands	Ctrl
Ctrl.Psoriasis_Ctrl2_10x_CGCAGGTGTCTCAGGC	1.37766e-06	Epidermis	Ctrl
Ctrl.Psoriasis_Ctrl3_10x_GTTGAACCAGCCTACG	1.50234e-05	Epidermis	Ctrl
Ctrl.Psoriasis_Ctrl3_10x_AATGGCTGTGCCTGCA	1.92882e-06	Epidermis	Ctrl
Ctrl.Psoriasis_Ctrl3_10x_GCCGTGATCGGACTGC	5.27155e-06	Epidermis	Ctrl
Ctrl.Psoriasis_Ctrl1_10x_CGGAACCTCATGTCTT	-1.48321e-05	Epidermis	Ctrl
Ctrl.Psoriasis_Ctrl2_10x_TAGACTGTCATCTATC	-1.5392e-05	Fibroblasts	Ctrl
Ctrl.Psoriasis_Ctrl3_10x_AGTGTTGGTGACAACG	-8.96433e-06	Epidermis	Ctrl
Ctrl.Psoriasis_Ctrl3_10x_CGCCAGAAGACATATG	7.2107e-06	Epidermis	Ctrl
Ctrl.Psoriasis_Ctrl3_10x_GATTCGAGTGCTTCAA	-8.84502e-06	Epidermis	Ctrl
Ctrl.Psoriasis_Ctrl3_10x_TTCCACGGTTATTCCT	5.58599e-06	Fibroblasts	Ctrl
Ctrl.Psoriasis_Ctrl3_10x_GTTACGAGTCCACACG	-2.18738e-06	Endothelial cells	Ctrl
Ctrl.Psoriasis_Ctrl2_10x_GTTAGACTCGCTTTAT	3.83623e-06	Endothelial cells	Ctrl
Ctrl.Psoriasis_Ctrl3_10x_TGGGAGAAGAACAAGG	-1.03912e-05	Epidermis	Ctrl
Ctrl.Psoriasis_Ctrl3_10x_AACAAAGTCTATTGTC	-9.48992e-06	Fibroblasts	Ctrl
Ctrl.Psoriasis_Ctrl2_10x_GGTTGTACAGTGTACT	-1.04161e-06	Epidermis	Ctrl
Ctrl.Psoriasis_Ctrl3_10x_ATACCGATCCGTCACT	-2.08711e-06	Fibroblasts	Ctrl
Ctrl.Psoriasis_Ctrl2_10x_GGAGGATAGGTTGGAC	-1.78873e-05	Epidermis	Ctrl
Ctrl.Psoriasis_Ctrl1_10x_AAGTTCGGTAAGACCG	5.37084e-06	Epidermis	Ctrl
Ctrl.Psoriasis_Ctrl2_10x_ATGAGTCCAACACGAG	-1.9497e-05	Endothelial cells	Ctrl
Ctrl.Psoriasis_Ctrl3_10x_TGCTTGCGTTAGAGTA	-4.15234e-06	Fibroblasts	Ctrl
Ctrl.Psoriasis_Ctrl2_10x_CCTCTAGAGAACGTGC	5.51297e-07	Epidermis	Ctrl
Ctrl.Psoriasis_Ctrl3_10x_CCAAGCGAGGAATCGC	-7.02e-06	Epidermis	Ctrl
Ctrl.Psoriasis_Ctrl3_10x_AGTACCAAGAATGTTG	-1.40384e-05	Smooth muscle cells	Ctrl
Ctrl.Psoriasis_Ctrl3_10x_ATTCGTTCAACGATCT	-3.98824e-06	Fibroblasts	Ctrl
Ctrl.Psoriasis_Ctrl1_10x_TTATTGCTCTCTAGGA	-1.10422e-06	Endothelial cells	Ctrl
Ctrl.Psoriasis_Ctrl1_10x_GGAGATGGTTCGGCCA	-9.24078e-06	Endothelial cells	Ctrl
Ctrl.Psoriasis_Ctrl1_10x_GTCTGTCTCCATTCAT	-1.35724e-05	Fibroblasts	Ctrl
Ctrl.Psoriasis_Ctrl1_10x_TCATGTTGTGATAGTA	-1.1946e-05	Endothelial cells	Ctrl
Ctrl.Psoriasis_Ctrl3_10x_TCATTACCATTCCTAT	-5.28488e-06	Epidermis	Ctrl
Ctrl.Psoriasis_Ctrl2_10x_TTCCAATAGAACCCGA	-4.52627e-06	Epidermis	Ctrl
Ctrl.Psoriasis_Ctrl2_10x_CTCAGGGGTTTCGATG	1.41949e-05	Fibroblasts	Ctrl
Ctrl.Psoriasis_Ctrl3_10x_CTATAGGCACCTCTAC	-1.28568e-05	Epidermis	Ctrl
Ctrl.Psoriasis_Ctrl2_10x_GAATCGTCAGACAAGC	3.81149e-06	Fibroblasts	Ctrl
Ctrl.Psoriasis_Ctrl3_10x_TGTTCTATCGATTGAC	-4.17469e-06	Sebaceous glands	Ctrl
Ctrl.Psoriasis_Ctrl3_10x_GAGCTGCAGAGTCACG	9.28614e-07	Fibroblasts	Ctrl
Ctrl.Psoriasis_Ctrl1_10x_CTTTCGGTCAGCTCTC	-6.63585e-06	Epidermis	Ctrl
Ctrl.Psoriasis_Ctrl2_10x_ATCCCTGTCCACACCT	8.02827e-06	Sebaceous glands	Ctrl
Ctrl.Psoriasis_Ctrl2_10x_GCACGTGTCAAACCTG	-1.70308e-05	Epidermis	Ctrl
Ctrl.Psoriasis_Ctrl2_10x_CCGTGAGCAGGTACGA	1.53907e-06	Fibroblasts	Ctrl
Ctrl.Psoriasis_Ctrl3_10x_AGAACAATCTTCGGTC	2.60755e-07	Epidermis	Ctrl
Ctrl.Psoriasis_Ctrl2_10x_CTCAAGATCCGTATAG	1.05586e-05	Fibroblasts	Ctrl
Ctrl.Psoriasis_Ctrl1_10x_CACTGTCGTAACCCGC	-2.24467e-06	Endothelial cells	Ctrl
Ctrl.Psoriasis_Ctrl1_10x_AACCACAGTCCACAGC	4.96596e-06	Fibroblasts	Ctrl
Ctrl.Psoriasis_Ctrl3_10x_ACATGCATCCTCTGCA	3.99634e-06	Lymphatic vessel cells	Ctrl
Ctrl.Psoriasis_Ctrl2_10x_GTGCTTCGTACTCGCG	-6.46913e-06	Epidermis	Ctrl
Ctrl.Psoriasis_Ctrl1_10x_TCCGGGATCAACTTTC	-8.37628e-07	Epidermis	Ctrl
Ctrl.Psoriasis_Ctrl2_10x_ATCACTTCACTGCACG	-1.33621e-06	Epidermis	Ctrl
Ctrl.Psoriasis_Ctrl1_10x_AAACGAACAGTAGTTC	1.1196e-05	Epidermis	Ctrl
Ctrl.Psoriasis_Ctrl3_10x_TCAGTCCGTGTTCGAT	2.39221e-06	Epidermis	Ctrl
Ctrl.Psoriasis_Ctrl1_10x_ATGACCATCGCTAAAC	2.90602e-06	Epidermis	Ctrl
Ctrl.Psoriasis_Ctrl2_10x_AGAGCAGCAGAACTTC	2.3436e-05	Endothelial cells	Ctrl
Ctrl.Psoriasis_Ctrl3_10x_GTGTTCCCACTATCGA	4.16298e-06	Endothelial cells	Ctrl
Ctrl.Psoriasis_Ctrl3_10x_AGTCATGAGCAGGCAT	3.62481e-06	Epidermis	Ctrl
Ctrl.Psoriasis_Ctrl3_10x_GAGGGATCAATTGAGA	5.31683e-06	Mast cells	Ctrl
Ctrl.Psoriasis_Ctrl3_10x_AGAGAATCATCGGATT	1.54804e-05	Epidermis	Ctrl
Ctrl.Psoriasis_Ctrl2_10x_GCAGTTAAGATTGCGG	9.61488e-06	Fibroblasts	Ctrl
Ctrl.Psoriasis_Ctrl3_10x_AGGGTCCTCGCATAGT	3.38436e-06	Epidermis	Ctrl
Ctrl.Psoriasis_Ctrl2_10x_TCGCTCAGTGGAGAAA	-6.10953e-06	Lymphatic vessel cells	Ctrl
Ctrl.Psoriasis_Ctrl3_10x_TATCTGTTCCATTCGC	3.57052e-06	Mast cells	Ctrl
Ctrl.Psoriasis_Ctrl2_10x_GGCACGTGTACGAAAT	1.41509e-06	Melanocytes	Ctrl
Ctrl.Psoriasis_Ctrl1_10x_ACCCAAAAGATAGCTA	-1.83629e-05	Epidermis	Ctrl
Ctrl.Psoriasis_Ctrl3_10x_TAAGCGTTCGAGAATA	-1.54103e-05	Fibroblasts	Ctrl
Ctrl.Psoriasis_Ctrl3_10x_ATCATTCGTGACTCTA	-1.79438e-05	Epidermis	Ctrl
Ctrl.Psoriasis_Ctrl3_10x_CCGTTCATCCCTCTTT	1.41451e-05	Mast cells	Ctrl
Ctrl.Psoriasis_Ctrl1_10x_CTGGACGAGGCAGTCA	6.18338e-06	Endothelial cells	Ctrl
Ctrl.Psoriasis_Ctrl1_10x_GATCGTAAGTCAATCC	-2.35046e-05	Endothelial cells	Ctrl
Ctrl.Psoriasis_Ctrl2_10x_CAAAGAACAGACGGAT	4.67032e-06	Epidermis	Ctrl
Ctrl.Psoriasis_Ctrl2_10x_AATCACGTCGCCTTTG	6.38319e-07	Fibroblasts	Ctrl
Ctrl.Psoriasis_Ctrl1_10x_GCGATCGAGATCCGAG	-2.5626e-06	Epidermis	Ctrl
Ctrl.Psoriasis_Ctrl3_10x_CTCACTGTCCATAGAC	-7.44522e-06	Smooth muscle cells	Ctrl
Ctrl.Psoriasis_Ctrl3_10x_CAAGAGGGTCGCTCGA	-1.26903e-05	Epidermis	Ctrl
Ctrl.Psoriasis_Ctrl3_10x_ATAGACCCAAAGACTA	8.62628e-06	Sebaceous glands	Ctrl
Ctrl.Psoriasis_Ctrl3_10x_GTCGCGACAATGCTCA	-5.76935e-06	Fibroblasts	Ctrl
Ctrl.Psoriasis_Ctrl1_10x_CCTCAGTCACGCGCAT	-1.32267e-06	Epidermis	Ctrl
Ctrl.Psoriasis_Ctrl3_10x_AGCCACGAGCTTGTTG	5.86828e-06	Fibroblasts	Ctrl
Ctrl.Psoriasis_Ctrl2_10x_ATAGACCAGGTTGGTG	5.35e-06	Endothelial cells	Ctrl
Ctrl.Psoriasis_Ctrl3_10x_TGGGAGAGTGTGGTCC	-3.9341e-06	Endothelial cells	Ctrl
Ctrl.Psoriasis_Ctrl3_10x_ATCGGATTCAAGGCTT	-5.40609e-06	Fibroblasts	Ctrl
Ctrl.Psoriasis_Ctrl2_10x_ACATGCATCCAACCGG	2.59451e-06	Epidermis	Ctrl
Ctrl.Psoriasis_Ctrl2_10x_CAAGAGGTCACCGCTT	-1.17828e-05	Fibroblasts	Ctrl
Ctrl.Psoriasis_Ctrl3_10x_TCCTCCCCAATCACGT	3.06138e-06	Epidermis	Ctrl
[truncated: 25,981 more rows]

## Sheet: Fig_2c
	sex	FITC mean fluorescence intensity
AD	Anonymous	124794
AD	Anonymous	73515.7
AD	Anonymous	133140
DAR	F	100772
DAR	M	53386.1
DAR	M	204304
DAR	F	187021
DAR	M	176207
DAR	M	132266
DAR	F	351395
PSO	F	250358
PSO	M	423788
PSO	M	212034

## Sheet: Fig_2e
DD				PSO				AD
Row Labels	Count of Cell	% IL17+ of (CD4 + CD4: IL 17 A)		Row Labels	Count of Cell	% IL17+ of (CD4 + CD4: IL 17 A)		Row Labels	Count of Cell	% IL17+ of (CD4 + CD4: IL 17 A)
X1Y1_DAR001	4146			X3Y3_PS019	6336			X3Y4_AD145	5234
CD4	88	3.2967		CD4	208	4.14747		CD4	1045	0.759734
CD4: IL 17 A	3			CD4: IL 17 A	9			CD4: IL 17 A	8
sex	F			sex	M			sex	anonymous
X2Y1_DAR003	3087			X4Y3_PS014	8023			X3Y5_AD140	6127
CD4	516	8.18505		CD4	1046	3.23774		CD4	740	1.59574
CD4: IL 17 A	46			CD4: IL 17 A	35			CD4: IL 17 A	12
sex	M			sex	F			sex	anonymous
X2Y2_DAR010	4729			X5Y2_PS023	8163			X3Y6_AD141	3592
CD4	664	3.48837		CD4	793	0.750939		CD4	535	1.4733
CD4: IL 17 A	24			CD4: IL 17 A	6			CD4: IL 17 A	8
sex	M			sex	M			sex	anonymous
X3Y1_DAR011	7145
CD4	723	4.86842
CD4: IL 17 A	37
sex	F
X3Y2_DAR013	8030
CD4	502	3.27553
CD4: IL 17 A	17
sex	M
X4Y1_DAR014	7190
CD4	791	1.86104
CD4: IL 17 A	15
sex	F
X4Y2_DAR012	4890
CD4	1470	4.42133
CD4: IL 17 A	68
sex	M

## Sheet: Fig_2f
													mean	sd
sex	F	F	F	F	F	F	F	F	F	F	F	M
HC	1.39	0.86	2.13	0.51	0.72	0.87	1.08	1.16	0.62	1.02	0.48	1.97	1.068	0.5324
sex	F	M	M	F	M	F
DD	6.05	2.7	1.4	4.14	0.71	2.56							2.927	1.932

## Sheet: Fig_3b
sex	F	M	F
months	PAT1	PAT2	PAT9
0	4	4	4
3
4	3	3
5			2
6
7	2.5	2.5
13	2	2

[truncated: 9 more sheets: Fig_4a, Fig_4b, Fig_4c, Fig_4e, Fig_S2, Fig_S3, Fig_S4, Fig_S9a, Fig_S9b]
